# Supplementary material for: High-resolution alignment of single-cell and spatial transcriptomes with CytoSPACE
Source: Nat Biotechnol. 2023 Mar 6;41(11):1543–8. doi: 10.1038/s41587-023-01697-9 (PMC10635828; doi:10.1038/s41587-023-01697-9)
Supplement: Supplementary file 3 — Supplementary Tables 1–9 [file 41587_2023_1697_MOESM3_ESM.xlsx]

## Sheet: Table of Contents
	Table of Contents
	Supplementary Table 1.	Overview of datasets analyzed in this work
	Supplementary Table 2.	Benchmarking results on simulated ST datasets
	Supplementary Table 3.	scRNA-seq annotations
	Supplementary Table 4.	Running time analysis
	Supplementary Table 5.	Solver comparison
	Supplementary Table 6.	Tumor-associated gene sets
	Supplementary Table 7.	Data underlying TME cell state analysis
	Supplementary Table 8.	Data underlying mouse kidney analysis
	Supplementary Table 9.	Data underlying T cell state analysis of MERSCOPE data.

## Sheet: Table S1
Supplementary Table 1. Overview of datasets analyzed in this work.
In cases where a subset of samples was analyzed, sample IDs are provided in column L.
ST, spatial transcriptomics; FFPE, Formalin-fixed paraffin embedded.
Source	Data type	Tissue type	Species	Platform	No. analyzed samples/cells	PMID	Accession number	URL	Figures	Label	Samples
Rodriques et al.	Spatial transcriptomics	Mouse cerebellum	Mus musculus	Slide-seq	23372	30923225	-	https://portals.broadinstitute.org/single_cell/study/slide-seq-study	1c,d, EDF2, EDF3a-d, EDF4, EDF5, EDF6, S1, S2a, S3, S4	Mouse cerebellum	Puck_180430_6
Rodriques et al.	Spatial transcriptomics	Mouse hippocampus	Mus musculus	Slide-seq	38666	30923225	-	https://portals.broadinstitute.org/single_cell/study/slide-seq-study	1c,d, EDF2, EDF3a-d, EDF4, EDF5, EDF6, S1, S2b, S3, S4	Mouse hippocampus	Puck_180413_7
Thrane et al.	Spatial transcriptomics	Melanoma	Homo sapiens	Legacy ST	2	30154148	-	https://www.spatialresearch.org/resources-published-datasets/doi-10-1158-0008-5472-can-18-0747/	2a,c,d,e,f, EDF7, EDF8, S5, S6, S7	Melanoma 1	ST_mel1_rep2
										Melanoma 2	ST_mel2_rep1
10x Genomics	Spatial transcriptomics	Breast cancer	Homo sapiens	Visium FFPE	1	-	-	https://www.10xgenomics.com/resources/datasets/human-breast-cancer-ductal-carcinoma-in-situ-invasive-carcinoma-ffpe-1-standard-1-3-0	2a,c,d,e,f, EDF7, EDF8, S5, S6, S7	BRCA, FFPE	-
10x Genomics	Spatial transcriptomics	Breast cancer	Homo sapiens	Visium Fresh-frozen	1	-	-	https://support.10xgenomics.com/spatial-gene-expression/datasets/1.1.0/V1_Breast_Cancer_Block_A_Section_1	2a,c,d,e,f, EDF7, EDF8, S5, S6, S7	BRCA, fresh-frozen	-
Wu et al.	Spatial transcriptomics	Breast cancer TNBC	Homo sapiens	Visium Fresh-frozen	1	34493872	-	https://zenodo.org/record/4739739#.YlL1A9NBzxg	2a,c,d,e,f, EDF7, EDF8, S5, S6, S7	TNBC, fresh-frozen	-
10x Genomics	Spatial transcriptomics	Colorectal cancer	Homo sapiens	Visium Fresh-frozen	1	-	-	https://support.10xgenomics.com/spatial-gene-expression/datasets/1.2.0/Parent_Visium_Human_ColorectalCancer	2a,c,d,e,f, EDF7, EDF8, S5, S6, S7	CRC, fresh-frozen	-
Ferreira et al.	Spatial transcriptomics	Mouse kidney	Mus musculus	Visium Fresh-frozen	1	34003797	GSE171406	https://www.ncbi.nlm.nih.gov/geo/query/acc.cgi?acc=GSE171406	2g-i, EDF9, S8	Mouse kidney	Sham Model (GSM224979)
Vizgen	Spatial transcriptomics	Breast cancer	Homo sapiens	MERSCOPE	560655	-	-	https://vizgen.com/data-release-program/	2j,k, EDF10	MERSCOPE	HumanBreastCancerPatient1
Tirosh et al.	scRNA-seq	Melanoma	Homo sapiens	SMART-Seq2	4139	27124452	GSE72056	https://www.ncbi.nlm.nih.gov/geo/query/acc.cgi?acc=GSE72056	2a,c,d,e,f, EDF7, EDF8, S5, S6, S7	Melanoma	-
Saunders et al.	scRNA-seq	Mouse cerebellum	Mus musculus	Drop-seq	77147	30096299	-	https://portals.broadinstitute.org/single_cell/study/slide-seq-study	1c,d, EDF2, EDF3a-d, EDF4, EDF5, EDF6, S1, S2a, S3, S4	Mouse cerebellum	-
Saunders et al.	scRNA-seq	Mouse hippocampus	Mus musculus	Drop-seq	134430	30096299	-	https://portals.broadinstitute.org/single_cell/study/slide-seq-study	1c,d, EDF2, EDF3a-d, EDF4, EDF5, EDF6, S1, S2b, S3, S4	Mouse hippocampus	-
Wu et al.	scRNA-seq	Breast cancer	Homo sapiens	10x Chromium 3’	60090	34493872	GSE176078	https://www.ncbi.nlm.nih.gov/geo/query/acc.cgi?acc=GSE176078	2a,c,d,e,f,j,k, EDF7, EDF8, EDF10, S5, S6, S7	Wu HER2+	CID3921, CID45171, CID3838
										Wu ER+/HER2+	CID3586, CID4066
										Wu TNBC	CID44041, CID4465, CID4495, CID44971, CID44991, CID4513, CID4515, CID4523, CID3946, CID3963
Lee et al.	scRNA-seq	Colorectal cancer	Homo sapiens	10x Chromium 3’	60512	32451460	GSE132465	https://www.ncbi.nlm.nih.gov/geo/query/acc.cgi?acc=GSE132465	2a,c,d,e,f, EDF7, EDF8, S5, S6, S7	CRC	-
Ransick et al.	scRNA-seq	Mouse kidney	Mus musculus	10x Chromium 3’	31265	31689386	-	https://github.com/qinzhu/kidneycellexplorer/tree/master/data	2g-i, EDF9, S8	Mouse kidney	-

## Sheet: Table S2
Supplementary Table 2. Benchmarking results on simulated ST datasets.
a-b, Fraction of cells per cell type mapped to correct spot in ST data across noise levels and spatial resolutions by method in mouse cerebellum (a) and mouse hippocampus (b) samples (Figure 1d). c-d, Global assignment precision across noise levels and spatial resolutions by method in mouse cerebellum (c) and mouse hippocampus (d) samples (Extended Data Fig. 4). Single cell assignment precision i…
a, Single cell assignment precision by cell type, mouse cerebellum
		Single cell assignment precision across spot resolutions and scRNA-seq noise levels
	Mean cells per spot	5			15			30
	% of scRNA-seq transcriptome perturbed	0.05	0.1	0.25	0.05	0.1	0.25	0.05	0.1	0.25
Method	Cell type
CytoSPACE	Astrocyte	0.820841	0.82314	0.804241	0.712707	0.734491	0.617143	0.680412	0.666667	0.549296
CytoSPACE	Bergmann	0.835707	0.826043	0.800781	0.71618	0.695018	0.608696	0.5805	0.528495	0.41746
CytoSPACE	Choroid	0.750459	0.730275	0.744954	0.623853	0.625688	0.574312	0.449541	0.445872	0.368807
CytoSPACE	Endothelial	0.868228	0.863836	0.849195	0.788162	0.784773	0.737557	0.717423	0.711567	0.635432
CytoSPACE	Fibroblast	0.834337	0.822289	0.804217	0.728916	0.730924	0.644578	0.616466	0.582329	0.49498
CytoSPACE	Granule	0.814932	0.803741	0.783065	0.72999	0.706645	0.592687	0.576553	0.512258	0.337261
CytoSPACE	Microglia	0.848896	0.848896	0.825127	0.719864	0.72326	0.602716	0.57725	0.550085	0.375212
CytoSPACE	Interneuron (Nnat+)	0.805785	0.778022	0.769723	0.646552	0.601562	0.578231	0.446903	0.446367	0.378151
CytoSPACE	Oligodendrocyte	0.868737	0.855328	0.832745	0.736768	0.718419	0.62597	0.622442	0.577276	0.440367
CytoSPACE	Purkinje	0.785256	0.775641	0.723901	0.554487	0.521978	0.41804	0.413919	0.353938	0.245879
CytoSPACE	Interneuron (Pvalb+)	0.753131	0.740402	0.767521	0.650558	0.570866	0.609756	0.547718	0.497653	0.43617
Tangram (all genes)	Astrocyte	0.828154	0.749175	0.575856	0.78453	0.655087	0.431429	0.680412	0.505376	0.380282
Tangram (all genes)	Bergmann	0.69939	0.603821	0.478516	0.616446	0.520886	0.371237	0.499385	0.414924	0.27348
Tangram (all genes)	Choroid	0.691743	0.607339	0.458716	0.717431	0.590826	0.422018	0.623853	0.510092	0.322936
Tangram (all genes)	Endothelial	0.884334	0.819912	0.647145	0.901869	0.771596	0.571644	0.827233	0.727672	0.509517
Tangram (all genes)	Fibroblast	0.816265	0.727912	0.567269	0.796185	0.673695	0.522088	0.748996	0.634538	0.433735
Tangram (all genes)	Granule	0.711845	0.603453	0.416137	0.539601	0.424869	0.266723	0.367713	0.267746	0.151752
Tangram (all genes)	Microglia	0.797963	0.692699	0.485569	0.767402	0.640068	0.458404	0.641766	0.536503	0.348048
Tangram (all genes)	Interneuron (Nnat+)	0.768595	0.679121	0.486141	0.728448	0.597656	0.442177	0.579646	0.474048	0.331933
Tangram (all genes)	Oligodendrocyte	0.749471	0.656316	0.483416	0.683133	0.568807	0.439661	0.547636	0.46789	0.322512
Tangram (all genes)	Purkinje	0.532051	0.452839	0.290293	0.360348	0.299908	0.196886	0.241758	0.196886	0.124084
Tangram (all genes)	Interneuron (Pvalb+)	0.769231	0.667276	0.475214	0.665428	0.57874	0.477352	0.556017	0.450704	0.281915
Tangram (marker genes)	Astrocyte	0.583181	0.4967	0.398042	0.41989	0.292804	0.208571	0.237113	0.11828	0.0985915
Tangram (marker genes)	Bergmann	0.565615	0.477124	0.359863	0.457825	0.339205	0.23268	0.311757	0.225912	0.139429
Tangram (marker genes)	Choroid	0.744954	0.623853	0.458716	0.66789	0.493578	0.33211	0.552294	0.433028	0.242202
Tangram (marker genes)	Endothelial	0.786237	0.751098	0.601757	0.781931	0.686676	0.508296	0.657394	0.532943	0.412884
Tangram (marker genes)	Fibroblast	0.710843	0.666667	0.568273	0.620482	0.551205	0.459839	0.536145	0.48996	0.376506
Tangram (marker genes)	Granule	0.281838	0.229065	0.150584	0.121805	0.0930521	0.05428	0.061499	0.0450248	0.0302548
Tangram (marker genes)	Microglia	0.831919	0.741935	0.582343	0.735144	0.624788	0.432937	0.643463	0.511036	0.353141
Tangram (marker genes)	Interneuron (Nnat+)	0.654959	0.52967	0.353945	0.431034	0.371094	0.193878	0.30531	0.221453	0.105042
Tangram (marker genes)	Oligodendrocyte	0.624559	0.567396	0.414961	0.500353	0.400141	0.288638	0.299929	0.240649	0.164432
Tangram (marker genes)	Purkinje	0.440476	0.380952	0.244505	0.246337	0.186813	0.125458	0.145604	0.114011	0.0668498
Tangram (marker genes)	Interneuron (Pvalb+)	0.52415	0.411335	0.271795	0.30855	0.232283	0.149826	0.153527	0.112676	0.0691489
CellTrek	Astrocyte	0.00702189	0.0068992	0.00186706	0.00275482	0.00547246	0.00404473	0.00734597	0.0025729	0.00440286
CellTrek	Bergmann	0.00470338	0.00602905	0.00521935	0.00649919	0.0054204	0.00283093	0.00800814	0.00804203	0.00685462
CellTrek	Choroid	0.0216492	0.0227273	0.0177223	0.0176625	0.0171829	0.0163934	0.020213	0.0180352	0.0231427
CellTrek	Endothelial	0.0106772	0.00656205	0.00654664	0.00795694	0.00707317	0.00389674	0.00898588	0.0062483	0.00305236
CellTrek	Fibroblast	0.0178026	0.0169572	0.0115143	0.0148193	0.0110132	0.00969285	0.0123127	0.0124466	0.00847141
CellTrek	Granule	0.00333977	0.00322581	0.00255163	0.00220668	0.00216361	0.00227279	0.00296522	0.0043086	0.00331323
CellTrek	Microglia	0.013373	0.0154412	0.011194	0.0160134	0.0160134	0.0103862	0.0189387	0.0156484	0.0116518
CellTrek	Interneuron (Nnat+)	0.0117743	0.0116764	0.00700935	0.00602929	0.00868486	0.00832138	0.00935094	0.0125993	0.0117253
CellTrek	Oligodendrocyte	0.00546834	0.00548374	0.00663212	0.0049042	0.00487535	0.00240122	0.00889497	0.00811962	0.00667763
CellTrek	Purkinje	0.0114386	0.0120759	0.00790833	0.00735094	0.00752571	0.0049907	0.0105785	0.00925426	0.00852708
CellTrek	Interneuron (Pvalb+)	0.00492368	0.00648123	0.00463365	0.00405433	0.00297007	0.00453629	0.00881661	0.00711642	0.00324927
DistMap	Astrocyte	0.25298	0.25298	0.233113	0.0304636	0.0357616	0.0238411	0.0119205	0.0145695	0.00927152
DistMap	Bergmann	0.129185	0.128791	0.120126	0.0145727	0.0126034	0.0118157	0.00551398	0.00590784	0.00472627
DistMap	Choroid	0.100917	0.0788991	0.0715596	0.0293578	0.0275229	0.0220183	0.0275229	0.0165138	0.012844
DistMap	Endothelial	0.194729	0.206442	0.190337	0.033675	0.0292826	0.0234261	0.0190337	0.0190337	0.0248902
DistMap	Fibroblast	0.223896	0.21988	0.192771	0.0411647	0.0431727	0.0351406	0.0200803	0.0190763	0.0170683
DistMap	Granule	0.229654	0.221608	0.204677	0.0232168	0.0235521	0.0202833	0.00653759	0.00628615	0.00620233
DistMap	Microglia	0.132428	0.125637	0.108659	0.0730051	0.0611205	0.0441426	0.00679117	0.0101868	0.0101868
DistMap	Interneuron (Nnat+)	0.177515	0.155819	0.151874	0.0374753	0.0276134	0.0315582	0.00788955	0.00788955	0.00788955
DistMap	Oligodendrocyte	0.0684545	0.0762174	0.0790402	0.01482	0.0190543	0.0190543	0.00211715	0.00211715	0.00917431
DistMap	Purkinje	0.0728022	0.0750916	0.0631868	0.010989	0.0105311	0.00915751	0.00549451	0.00549451	0.00595238
DistMap	Interneuron (Pvalb+)	0.254486	0.235726	0.193312	0.0636215	0.045677	0.0326264	0.0195759	0.0146819	0.0106036
SpaOTsc	Astrocyte	0.176159	0.139073	0.145695	0.0145695	0.0238411	0.018543	0.00662252	0.00927152	0.00927152
SpaOTsc	Bergmann	0.131548	0.119732	0.112643	0.0181174	0.0185112	0.0192989	0.00590784	0.00590784	0.00866483
SpaOTsc	Choroid	0.0605505	0.0605505	0.0697248	0.0422018	0.0348624	0.0311927	0.0275229	0.0275229	0.0366972
SpaOTsc	Endothelial	0.11713	0.0995608	0.0951684	0.00585652	0.00732064	0.0161054	0.00439239	0.00878477	0.0102489
SpaOTsc	Fibroblast	0.13253	0.115462	0.139558	0.0230924	0.0240964	0.0251004	0.0140562	0.0140562	0.0150602
SpaOTsc	Granule	0.232504	0.212472	0.18674	0.04174	0.0384712	0.0325203	0.017685	0.0176012	0.0165954
SpaOTsc	Microglia	0.0882852	0.0679117	0.0679117	0.0373514	0.0254669	0.0254669	0.00509338	0.00509338	0.00509338
SpaOTsc	Interneuron (Nnat+)	0.199211	0.187377	0.207101	0.0591716	0.0493097	0.0493097	0.0157791	0.0157791	0.00986193
SpaOTsc	Oligodendrocyte	0.110797	0.117855	0.11856	0.0536344	0.0501059	0.0486944	0.0317572	0.0303458	0.0303458
SpaOTsc	Purkinje	0.0682234	0.0691392	0.0663919	0.0169414	0.0178571	0.0178571	0.0155678	0.0128205	0.0114469
SpaOTsc	Interneuron (Pvalb+)	0.145188	0.145188	0.139478	0.0350734	0.0277325	0.0375204	0.0228385	0.0171289	0.0187602
DEEPsc	Astrocyte	0	0	0	0	0	0	0	0	0
DEEPsc	Bergmann	0.000787712	0.000787712	0.000787712	0.00118157	0.00157542	0.00157542	0.000393856	0.000393856	0.000393856
DEEPsc	Choroid	0.00183486	0.00366972	0.00183486	0	0	0	0.00366972	0.00550459	0.00366972
DEEPsc	Endothelial	0.00146413	0	0.00146413	0.00146413	0.00146413	0.00146413	0	0	0
DEEPsc	Fibroblast	0.00301205	0.00200803	0	0.00301205	0.00301205	0.00200803	0.00401606	0.00502008	0.00401606
DEEPsc	Granule	8.38153e-05	0.000251446	0	0.000167631	0.000167631	0.000251446	0.000419076	0.000419076	0.000167631
DEEPsc	Microglia	0	0	0	0	0	0	0.00169779	0	0
DEEPsc	Interneuron (Nnat+)	0	0	0	0	0	0	0.00197239	0.00197239	0.00197239
DEEPsc	Oligodendrocyte	0.00352858	0.00141143	0.00352858	0	0	0.00211715	0.00352858	0.00282287	0.00352858
DEEPsc	Purkinje	0.00137363	0.000915751	0.000915751	0.00137363	0.00228938	0.00274725	0.0018315	0.00137363	0.00228938
DEEPsc	Interneuron (Pvalb+)	0.000815661	0.000815661	0	0	0	0	0.000815661	0	0.000815661
SpaGE	Astrocyte	0.00794702	0.00794702	0.00529801	0.0013245	0	0.00264901	0.00264901	0.00264901	0
SpaGE	Bergmann	0.00866483	0.00787712	0.00708941	0.00433241	0.00512013	0.00472627	0.00708941	0.00748326	0.00827097
SpaGE	Choroid	0.0146789	0.0238532	0.0220183	0.0275229	0.0220183	0.012844	0.0220183	0.0201835	0.0275229
SpaGE	Endothelial	0.011713	0.011713	0.0146413	0.00732064	0.0102489	0.0102489	0.0131772	0.00732064	0.0161054
SpaGE	Fibroblast	0.0150602	0.0130522	0.0130522	0.0120482	0.00903614	0.0120482	0.0220884	0.0190763	0.0150602
SpaGE	Granule	0.0082139	0.00762719	0.00611851	0.00427458	0.0032688	0.00284972	0.00402313	0.00343643	0.0038555
SpaGE	Microglia	0.0220713	0.0186757	0.0118846	0.0135823	0.0118846	0.0101868	0.0118846	0.0135823	0.0203735
SpaGE	Interneuron (Nnat+)	0.0118343	0.0118343	0.0157791	0.0138067	0.0138067	0.0118343	0.0138067	0.0157791	0.0157791
SpaGE	Oligodendrocyte	0.0119972	0.0119972	0.0127029	0.0119972	0.0141143	0.00917431	0.0105857	0.01482	0.0155258
SpaGE	Purkinje	0.0137363	0.0137363	0.014652	0.0132784	0.0119048	0.0105311	0.0151099	0.0114469	0.0137363
SpaGE	Interneuron (Pvalb+)	0.00978793	0.0106036	0.0130506	0.00734095	0.00734095	0.00815661	0.00978793	0.00652529	0.0106036
Seurat	Astrocyte	0.00397351	0.00397351	0.0013245	0.00397351	0.00927152	0.00397351	0	0	0
Seurat	Bergmann	0.00551398	0.00669555	0.00512013	0.00118157	0.00157542	0.0035447	0.000393856	0.00118157	0.000787712
Seurat	Choroid	0.0183486	0.0165138	0.012844	0.0110092	0.0201835	0.00733945	0.0165138	0.00917431	0.0201835
Seurat	Endothelial	0.0102489	0.00878477	0.0102489	0.0102489	0.00146413	0.00146413	0.00146413	0.00292826	0.00439239
Seurat	Fibroblast	0.0281124	0.0230924	0.0240964	0.00903614	0.00903614	0.00903614	0.00803213	0.0100402	0.0110442
Seurat	Granule	0.000921968	0.00142486	0.00125723	0.000838153	0.00201157	0.000838153	0.000419076	0.00192775	0.0021792
Seurat	Microglia	0.0169779	0.0237691	0.0186757	0.0101868	0.0169779	0.0101868	0.0186757	0.0169779	0.00848896
Seurat	Interneuron (Nnat+)	0.00591716	0.00986193	0.00591716	0.00591716	0.00788955	0.00788955	0.00394477	0.00394477	0.00197239
Seurat	Oligodendrocyte	0.00141143	0.000705716	0.00141143	0.0042343	0.00352858	0.00282287	0.00352858	0.00635145	0.0042343
Seurat	Purkinje	0.00641026	0.00641026	0.00595238	0.00457875	0.00412088	0.00503663	0.0100733	0.0128205	0.00915751
Seurat	Interneuron (Pvalb+)	0.00326264	0.00570962	0.0040783	0	0.00570962	0.000815661	0	0.00244698	0.00570962
Harmony	Astrocyte	0.0278146	0.018543	0	0.00264901	0.0013245	0	0.0013245	0	0
Harmony	Bergmann	0.0216621	0.00708941	0.000393856	0.0035447	0.00236314	0	0.00236314	0.00157542	0
Harmony	Choroid	0.053211	0.0348624	0.0146789	0.0146789	0.012844	0.0110092	0.0183486	0.012844	0.00550459
Harmony	Endothelial	0.0497804	0.0292826	0.00146413	0.00585652	0.00292826	0.00292826	0.00146413	0.00146413	0
Harmony	Fibroblast	0.0682731	0.0552209	0.0190763	0.0170683	0.00903614	0.0060241	0.00803213	0.00401606	0.00200803
Harmony	Granule	0.00863297	0.00435839	0.000419076	0.00142486	0.0010896	0.000167631	0.000838153	0.000502892	0.000251446
Harmony	Microglia	0.0424448	0.0288625	0.00679117	0.00509338	0.00509338	0.00169779	0.0135823	0.00339559	0.00339559
Harmony	Interneuron (Nnat+)	0.025641	0.0216963	0	0.00591716	0.00394477	0	0.00591716	0.00197239	0
Harmony	Oligodendrocyte	0.0261115	0.0105857	0.000705716	0.00494001	0.00211715	0.000705716	0.00494001	0.00352858	0
Harmony	Purkinje	0.0320513	0.0169414	0.000457875	0.00595238	0.003663	0	0.003663	0.00320513	0
Harmony	Interneuron (Pvalb+)	0.0269168	0.0146819	0	0.00326264	0.000815661	0	0.000815661	0	0
LIGER	Astrocyte	0.0013245	0.00529801	0.00397351	0.00264901	0.0013245	0.00264901	0.00264901	0.0013245	0
LIGER	Bergmann	0.00275699	0.00393856	0.00196928	0.00630169	0.00866483	0.00315085	0.00590784	0.00433241	0.00590784
LIGER	Choroid	0.0293578	0.0256881	0.00733945	0.00733945	0.0165138	0.00917431	0.040367	0.012844	0.0165138
LIGER	Endothelial	0.00732064	0.00732064	0.00292826	0.00878477	0.00878477	0.00732064	0.00732064	0.00585652	0.00146413
LIGER	Fibroblast	0.0120482	0.0130522	0.00702811	0.0110442	0.0120482	0.0110442	0.00903614	0.00502008	0.00401606
LIGER	Granule	0.00234683	0.00201157	0.0010896	0.00234683	0.00209538	0.00201157	0.00469366	0.00528036	0.00301735
LIGER	Microglia	0.0135823	0.0135823	0.00679117	0.0118846	0.00509338	0.00509338	0.00679117	0.0118846	0.00339559
LIGER	Interneuron (Nnat+)	0.00394477	0.00591716	0.00394477	0.00788955	0.00591716	0.00197239	0.00788955	0.00197239	0.00197239
LIGER	Oligodendrocyte	0.00211715	0.0042343	0.00352858	0.0042343	0.00211715	0.00352858	0.00635145	0.00705716	0.0105857
LIGER	Purkinje	0.00915751	0.00503663	0.00320513	0.00595238	0.00824176	0.00320513	0.00457875	0.00869963	0.00824176
LIGER	Interneuron (Pvalb+)	0.0106036	0.00489396	0.00978793	0.00244698	0.00570962	0.00326264	0.00652529	0.00326264	0.00326264
Pearson correlation	Astrocyte	0.605298	0.597351	0.588079	0.613245	0.578808	0.54702	0.524503	0.500662	0.407947
Pearson correlation	Bergmann	0.435605	0.431272	0.423789	0.41473	0.405278	0.381646	0.345412	0.330051	0.275305
Pearson correlation	Choroid	0.275229	0.269725	0.266055	0.214679	0.211009	0.198165	0.183486	0.179817	0.170642
Pearson correlation	Endothelial	0.633968	0.629575	0.63836	0.604685	0.591508	0.568082	0.551977	0.534407	0.506589
Pearson correlation	Fibroblast	0.470884	0.46988	0.451807	0.424699	0.418675	0.391566	0.380522	0.36245	0.34739
Pearson correlation	Granule	0.629788	0.627944	0.617886	0.591568	0.571788	0.49979	0.471377	0.413293	0.280697
Pearson correlation	Microglia	0.295416	0.302207	0.29202	0.363328	0.375212	0.341256	0.315789	0.327674	0.258065
Pearson correlation	Interneuron (Nnat+)	0.461538	0.449704	0.467456	0.431953	0.424063	0.424063	0.380671	0.343195	0.335306
Pearson correlation	Oligodendrocyte	0.448836	0.444601	0.447424	0.450953	0.437544	0.417784	0.388144	0.358504	0.315455
Pearson correlation	Purkinje	0.168498	0.17033	0.168498	0.175366	0.172619	0.157051	0.141484	0.134615	0.111722
Pearson correlation	Interneuron (Pvalb+)	0.535073	0.525285	0.526101	0.508157	0.500816	0.480424	0.437194	0.433931	0.382545
Spearman correlation	Astrocyte	0.596026	0.594702	0.584106	0.590728	0.560265	0.537748	0.49404	0.462252	0.376159
Spearman correlation	Bergmann	0.432454	0.428515	0.418669	0.405278	0.394644	0.372588	0.346987	0.327688	0.269004
Spearman correlation	Choroid	0.26789	0.26055	0.26422	0.19633	0.190826	0.190826	0.183486	0.174312	0.168807
Spearman correlation	Endothelial	0.625183	0.626647	0.625183	0.587116	0.576867	0.560761	0.538799	0.524158	0.502196
Spearman correlation	Fibroblast	0.459839	0.462851	0.447791	0.412651	0.411647	0.381526	0.365462	0.358434	0.333333
Spearman correlation	Granule	0.61621	0.615288	0.603135	0.570028	0.551756	0.469198	0.409773	0.35412	0.225044
Spearman correlation	Microglia	0.293718	0.293718	0.285229	0.36163	0.359932	0.329372	0.297114	0.312394	0.256367
Spearman correlation	Interneuron (Nnat+)	0.451677	0.443787	0.451677	0.420118	0.408284	0.408284	0.360947	0.327416	0.311637
Spearman correlation	Oligodendrocyte	0.447424	0.440367	0.437544	0.454481	0.439661	0.417078	0.407198	0.375441	0.319689
Spearman correlation	Purkinje	0.164835	0.167125	0.166667	0.172161	0.167125	0.146062	0.130037	0.119963	0.10348
Spearman correlation	Interneuron (Pvalb+)	0.529364	0.517945	0.523654	0.497553	0.486134	0.465742	0.420065	0.411909	0.353997
Euclidean distance	Astrocyte	0.100662	0.0993377	0.113907	0.00662252	0.00662252	0.00794702	0.0013245	0.0013245	0.0013245
Euclidean distance	Bergmann	0.112249	0.110673	0.142576	0.00787712	0.00787712	0.0141788	0.00315085	0.00315085	0.00433241
Euclidean distance	Choroid	0.108257	0.104587	0.130275	0.0146789	0.0146789	0.0330275	0.00366972	0.00366972	0.012844
Euclidean distance	Endothelial	0.199122	0.196193	0.237189	0.00878477	0.00878477	0.0161054	0.00146413	0.00146413	0.00292826
Euclidean distance	Fibroblast	0.150602	0.150602	0.186747	0.0200803	0.0220884	0.0311245	0.00702811	0.00702811	0.00903614
Euclidean distance	Granule	0.0885927	0.0840667	0.0976448	0.00695667	0.00670522	0.007711	0.00310117	0.00310117	0.00318498
Euclidean distance	Microglia	0.0916808	0.0950764	0.0967742	0.00509338	0.00509338	0.00679117	0.00339559	0.00339559	0.00339559
Euclidean distance	Interneuron (Nnat+)	0.185404	0.193294	0.226824	0.0138067	0.0138067	0.0591716	0.00591716	0.00591716	0.00986193
Euclidean distance	Oligodendrocyte	0.148906	0.152435	0.197601	0.0042343	0.0042343	0.0141143	0.000705716	0.000705716	0.000705716
Euclidean distance	Purkinje	0.0650183	0.0636447	0.0691392	0.00686813	0.00641026	0.00732601	0.00412088	0.00412088	0.00457875
Euclidean distance	Interneuron (Pvalb+)	0.154976	0.152529	0.198206	0.00734095	0.00734095	0.0146819	0.00244698	0.00244698	0.00326264
b, Single cell assignment precision by cell type, mouse hippocampus
		Single cell assignment precision across spot resolutions and scRNA-seq noise levels
	Mean cells per spot	5			15			30
	% of scRNA-seq transcriptome perturbed	0.05	0.1	0.25	0.05	0.1	0.25	0.05	0.1	0.25
Method	Cell type
CytoSPACE	Astrocyte	0.791715	0.772348	0.743678	0.705155	0.676385	0.537525	0.488055	0.416537	0.285061
CytoSPACE	CA1	0.788889	0.781481	0.8	0.718519	0.714815	0.674074	0.662963	0.611111	0.566667
CytoSPACE	CA2/CA3	0.931034	0.942529	0.883721	0.827586	0.816092	0.701149	0.666667	0.597701	0.505747
CytoSPACE	Cajal-Retzius	0.664203	0.662231	0.623247	0.445556	0.41493	0.317761	0.293182	0.241961	0.161985
CytoSPACE	Choroid	0.677536	0.663043	0.637681	0.456522	0.452899	0.429348	0.36413	0.355072	0.320652
CytoSPACE	Dentate	0.732097	0.71	0.699628	0.595773	0.567286	0.500226	0.409714	0.367625	0.29254
CytoSPACE	Endothelial	0.940789	0.932566	0.916118	0.884868	0.856908	0.741776	0.726974	0.662829	0.508224
CytoSPACE	Subiculum Entorhinal (Nxph3+)	0.822086	0.810403	0.778598	0.741357	0.714469	0.615873	0.596671	0.541613	0.406863
CytoSPACE	Ependymal	0.886209	0.880643	0.864564	0.760049	0.744589	0.688312	0.592455	0.552876	0.466296
CytoSPACE	Fibroblast	0.895089	0.872768	0.850446	0.814732	0.78125	0.720982	0.627232	0.591518	0.448837
CytoSPACE	Interneuron (Gad2+)	0.852495	0.835141	0.824295	0.759219	0.720174	0.652928	0.62256	0.605206	0.501085
CytoSPACE	Microglia	0.870647	0.867804	0.831557	0.805259	0.75764	0.62118	0.601279	0.515281	0.335466
CytoSPACE	Mural	1	1	0.925	0.95	0.8875	0.7625	0.6	0.5	NA
CytoSPACE	Neurogenesis	0.7497	0.734432	0.697109	0.605769	0.545455	0.465221	0.446051	0.360799	0.284146
CytoSPACE	Oligodendrocyte	0.917098	0.891192	0.818182	0.818653	0.73057	0.559748	0.5	NA	0.4
CytoSPACE	Polydendrocyte	0.834356	0.816827	0.794917	0.645925	0.617003	0.503067	0.461876	0.419807	0.285714
CytoSPACE	Subiculum (Slc17a6+)	0.808493	0.790378	0.792929	0.702322	0.67313	0.58241	0.540859	0.48615	0.371191
Tangram (all genes)	Astrocyte	0.559264	0.449344	0.311494	0.347423	0.269193	0.177485	0.209898	0.149766	0.103659
Tangram (all genes)	CA1	0.811111	0.72963	0.611111	0.7	0.655556	0.548148	0.62963	0.551852	0.5
Tangram (all genes)	CA2/CA3	0.632184	0.586207	0.476744	0.505747	0.45977	0.367816	0.436782	0.37931	0.333333
Tangram (all genes)	Cajal-Retzius	0.438568	0.363495	0.249469	0.232899	0.182276	0.111283	0.122413	0.0948954	0.067739
Tangram (all genes)	Choroid	0.559783	0.536232	0.449275	0.516304	0.45471	0.358696	0.396739	0.331522	0.302536
Tangram (all genes)	Dentate	0.645028	0.552778	0.419989	0.492294	0.425011	0.304839	0.363102	0.309758	0.204704
Tangram (all genes)	Endothelial	0.848684	0.782895	0.611842	0.746711	0.620066	0.412829	0.567434	0.434211	0.296053
Tangram (all genes)	Subiculum Entorhinal (Nxph3+)	0.728528	0.652685	0.54059	0.627401	0.540333	0.406349	0.485275	0.425096	0.313725
Tangram (all genes)	Ependymal	0.83859	0.750155	0.596166	0.714286	0.612245	0.444651	0.555349	0.459493	0.329623
Tangram (all genes)	Fibroblast	0.814732	0.727679	0.578125	0.716518	0.571429	0.412946	0.560268	0.435268	0.313953
Tangram (all genes)	Interneuron (Gad2+)	0.830803	0.746204	0.59436	0.709328	0.626898	0.550976	0.616052	0.592191	0.453362
Tangram (all genes)	Microglia	0.749112	0.639659	0.454869	0.579247	0.462687	0.293532	0.406539	0.303483	0.177683
Tangram (all genes)	Mural	0.8875	0.925	0.775	0.875	0.8	0.65	0.8	0.166667	NA
Tangram (all genes)	Neurogenesis	0.588836	0.482906	0.377135	0.411538	0.304924	0.197832	0.230256	0.169788	0.140244
Tangram (all genes)	Oligodendrocyte	0.564767	0.512953	0.363636	0.362694	0.243523	0.169811	0.214286	NA	0.0666667
Tangram (all genes)	Polydendrocyte	0.630149	0.560035	0.440841	0.49255	0.413672	0.331288	0.369851	0.304996	0.214724
Tangram (all genes)	Subiculum (Slc17a6+)	0.698585	0.636598	0.502886	0.581281	0.50554	0.338643	0.459834	0.361496	0.261773
Tangram (marker genes)	Astrocyte	0.40046	0.318236	0.205747	0.241237	0.162293	0.111562	0.150171	0.0889236	0.0503049
Tangram (marker genes)	CA1	0.537037	0.514815	0.392593	0.411111	0.359259	0.288889	0.27037	0.285185	0.185185
Tangram (marker genes)	CA2/CA3	0.402299	0.310345	0.302326	0.344828	0.344828	0.241379	0.275862	0.275862	0.229885
Tangram (marker genes)	Cajal-Retzius	0.219861	0.162342	0.0964726	0.104002	0.0597664	0.0255619	0.0446526	0.0328311	0.0224286
Tangram (marker genes)	Choroid	0.521739	0.516304	0.422101	0.317029	0.304348	0.278986	0.221014	0.21558	0.181159
Tangram (marker genes)	Dentate	0.296239	0.255556	0.166401	0.169969	0.140009	0.0945274	0.104975	0.0847201	0.0525542
Tangram (marker genes)	Endothelial	0.842105	0.733553	0.559211	0.791118	0.628289	0.435855	0.603618	0.519737	0.322368
Tangram (marker genes)	Subiculum Entorhinal (Nxph3+)	0.32362	0.298658	0.221402	0.224072	0.161332	0.111111	0.130602	0.0934699	0.0816993
Tangram (marker genes)	Ependymal	0.537415	0.449598	0.305504	0.372294	0.28757	0.168831	0.220779	0.162647	0.0940012
Tangram (marker genes)	Fibroblast	0.837054	0.743304	0.573661	0.747768	0.589286	0.401786	0.515625	0.34375	0.195349
Tangram (marker genes)	Interneuron (Gad2+)	0.559653	0.501085	0.455531	0.449024	0.381779	0.390456	0.316703	0.316703	0.279826
Tangram (marker genes)	Microglia	0.729211	0.624023	0.452026	0.609097	0.503909	0.316276	0.469794	0.347548	0.183369
Tangram (marker genes)	Mural	0.875	0.9375	0.7875	0.8625	0.85	0.775	0.2	0.25	NA
Tangram (marker genes)	Neurogenesis	0.282113	0.210012	0.144547	0.130769	0.0871212	0.0578139	0.0812013	0.0461923	0.0390244
Tangram (marker genes)	Oligodendrocyte	0.367876	0.326425	0.245989	0.134715	0.134715	0.0566038	0	NA	0
Tangram (marker genes)	Polydendrocyte	0.516214	0.459246	0.351446	0.361087	0.288344	0.22787	0.263804	0.219106	0.148116
Tangram (marker genes)	Subiculum (Slc17a6+)	0.333888	0.2689	0.207071	0.209008	0.146122	0.0831025	0.113573	0.0637119	0.0512465
CellTrek	Astrocyte	0.00232964	0.00197017	0.00378072	0.00519534	0.00305752	0.00137741	0.00173392	0.00443131	0.0035443
CellTrek	CA1	0.0155393	0.0162896	0.0229008	0.0188457	0.0183976	0.0185836	0.0158213	0.0145702	0.0191479
CellTrek	CA2/CA3	0.02	0.0127389	0.0162602	0.0022779	0.007109	0.0138568	0	0	0
CellTrek	Cajal-Retzius	0.00846668	0.00485797	0.00429717	0.00729506	0.0052424	0.00383229	0.00564312	0.00352441	0.00342411
CellTrek	Choroid	0.0123057	0.00904977	0.00967558	0.0120139	0.0154234	0.0120224	0.0193107	0.0135553	0.0206577
CellTrek	Dentate	0.00948628	0.00975532	0.00655943	0.00896985	0.00618209	0.00538956	0.00738171	0.00637095	0.00615729
CellTrek	Endothelial	0.00178891	0.00208768	0.00386997	0.00428659	0.00466117	0.00324388	0.00874965	0.00830762	0.00501812
CellTrek	Subiculum Entorhinal (Nxph3+)	0.00541377	0.00496752	0.00564334	0.00521835	0.00848416	0.00819495	0.00708121	0.00382867	0.00488898
CellTrek	Ependymal	0.00637312	0.00396825	0.00344828	0.00239401	0.00423387	0.0018611	0.00454039	0.00541938	0.00519823
CellTrek	Fibroblast	0.0151163	0.00917011	0.00501002	0.00927046	0.0145439	0.0127008	0.0129706	0.0226275	0.0111537
CellTrek	Interneuron (Gad2+)	0.0175281	0.0119416	0.0236531	0.00847971	0.0136095	0.0109148	0.0129625	0.0119246	0.00973172
CellTrek	Microglia	0.0127042	0.0118941	0.00586319	0.00824387	0.0110092	0.00905065	0.00591133	0.00597303	0.00540283
CellTrek	Mural	0.0334572	0.0158103	0.0242424	0.0284091	0.0183876	0.0327169	0.015625	0.00832178	0.0271903
CellTrek	Neurogenesis	0.0168768	0.0151774	0.0110647	0.00686427	0.00779871	0.00583175	0.00667913	0.00557711	0.00807796
CellTrek	Oligodendrocyte	0.00524934	0.00712589	0.00656455	0.00629921	0	0.00565771	0.0165939	0.0138593	0.00959488
CellTrek	Polydendrocyte	0.0241338	0.019027	0.0179505	0.0161616	0.0141658	0.0113997	0.0137866	0.0192634	0.0181941
CellTrek	Subiculum (Slc17a6+)	0.00662427	0.00956826	0.00762845	0.0047611	0.00773329	0.00693942	0.00697211	0.0090864	0.00890655
DistMap	Astrocyte	0.145141	0.129151	0.0897909	0.0147601	0.0135301	0.0116851	0.00738007	0.00861009	0.00738007
DistMap	CA1	0.162963	0.148148	0.114815	0.0148148	0.0148148	0.0148148	0.0148148	0.0111111	0.0111111
DistMap	CA2/CA3	0.195402	0.172414	0.149425	0.045977	0.045977	0.0114943	0.0114943	0.0229885	0
DistMap	Cajal-Retzius	0.0952926	0.0928602	0.0748319	0.0240378	0.0237516	0.0186007	0.0133066	0.0134497	0.00958649
DistMap	Choroid	0.0362319	0.0344203	0.0307971	0.0108696	0.0108696	0.0108696	0.0108696	0.0108696	0.0108696
DistMap	Dentate	0.123404	0.120922	0.0755319	0.0184397	0.0184397	0.0109929	0.0106383	0.0102837	0.00744681
DistMap	Endothelial	0.287829	0.296053	0.200658	0.0296053	0.0361842	0.0296053	0.0213816	0.0180921	0.0476974
DistMap	Subiculum Entorhinal (Nxph3+)	0.209987	0.177977	0.0909091	0.0307298	0.0294494	0.0204866	0.0230474	0.0243278	0.0166453
DistMap	Ependymal	0.247372	0.24428	0.149041	0.0315399	0.034632	0.0191713	0.0154607	0.017316	0.00989487
DistMap	Fibroblast	0.354911	0.339286	0.243304	0.0558036	0.0625	0.0424107	0.0133929	0.0200893	0.0178571
DistMap	Interneuron (Gad2+)	0.275488	0.260304	0.18872	0.032538	0.0347072	0.0303688	0.0195228	0.021692	0.0260304
DistMap	Microglia	0.210377	0.216773	0.149254	0.0277186	0.0284293	0.0206112	0.0156361	0.0170576	0.0120824
DistMap	Mural	0.4125	0.475	0.4	0.1	0.0875	0.125	0.05	0.05	0.1375
DistMap	Neurogenesis	0.152739	0.140449	0.0948034	0.0287921	0.0280899	0.0168539	0.0193118	0.0172051	0.00877809
DistMap	Oligodendrocyte	0.202073	0.222798	0.139896	0.0259067	0.0259067	0.0207254	0.0103627	0.0103627	0.00518135
DistMap	Polydendrocyte	0.161262	0.160386	0.119194	0.0219106	0.0192813	0.0140228	0.0113935	0.00964067	0.00613497
DistMap	Subiculum (Slc17a6+)	0.169668	0.15097	0.0907202	0.0297784	0.0304709	0.0193906	0.0193906	0.0207756	0.0131579
DEEPsc	Astrocyte	0	0	0	0	0	0	0	0	0
DEEPsc	CA1	0	0.00740741	0.0037037	0	0	0	0	0	0
DEEPsc	CA2/CA3	0.0229885	0.0229885	0.0114943	0	0	0	0	0	0
DEEPsc	Cajal-Retzius	0.00071541	0.000143082	0.000429246	0.000858492	0.000572328	0.000572328	0.00114466	0.00071541	0.00100157
DEEPsc	Choroid	0.00181159	0.00181159	0.00181159	0.00362319	0.00362319	0.00181159	0.0144928	0.00543478	0.00181159
DEEPsc	Dentate	0.00035461	0	0	0.00070922	0.00035461	0.00070922	0.00177305	0	0.00035461
DEEPsc	Endothelial	0	0	0	0	0	0	0	0	0
DEEPsc	Subiculum Entorhinal (Nxph3+)	0	0	0	0.00128041	0.00128041	0.00128041	0	0	0
DEEPsc	Ependymal	0.00185529	0.00123686	0.00185529	0.00185529	0	0	0.00494743	0.00309215	0.00185529
DEEPsc	Fibroblast	0	0	0	0	0	0	0	0	0.00223214
DEEPsc	Interneuron (Gad2+)	0	0	0	0.0021692	0.0021692	0.0021692	0.0021692	0.0021692	0.0021692
DEEPsc	Microglia	0	0	0.000710732	0.00284293	0.00284293	0.00284293	0.00142146	0.000710732	0.000710732
DEEPsc	Mural	0	0	0	0	0	0	0	0	0
DEEPsc	Neurogenesis	0	0	0.000351124	0	0	0	0	0.000351124	0
DEEPsc	Oligodendrocyte	0	0	0	0.00518135	0.00518135	0	0	0	0
DEEPsc	Polydendrocyte	0.000876424	0.000876424	0	0.00175285	0.00175285	0.00175285	0.000876424	0.000876424	0.00175285
DEEPsc	Subiculum (Slc17a6+)	0	0.000692521	0.000692521	0.000692521	0.00207756	0.000692521	0.00138504	0.00207756	0.00138504
SpaOTsc	Astrocyte	0.126076	0.116236	0.116236	0.0153752	0.0135301	0.0147601	0.00922509	0.0104551	0.00799508
SpaOTsc	CA1	0.27037	0.262963	0.277778	0.0555556	0.0592593	0.062963	0.0444444	0.0518519	0.0481481
SpaOTsc	CA2/CA3	0.344828	0.333333	0.367816	0.091954	0.091954	0.114943	0.0114943	0.0229885	0.0804598
SpaOTsc	Cajal-Retzius	0.0865646	0.0816998	0.0941479	0.026184	0.0241809	0.0254686	0.0153098	0.0145944	0.0154529
SpaOTsc	Choroid	0.0960145	0.106884	0.0942029	0.0507246	0.057971	0.0507246	0.0561594	0.0561594	0.0543478
SpaOTsc	Dentate	0.141135	0.139716	0.148227	0.0319149	0.0347518	0.0368794	0.0195035	0.0195035	0.0191489
SpaOTsc	Endothelial	0.105263	0.111842	0.101974	0.00822368	0.00822368	0.0115132	0.00822368	0.00493421	0.00493421
SpaOTsc	Subiculum Entorhinal (Nxph3+)	0.211268	0.204866	0.225352	0.0396927	0.0332907	0.0422535	0.0268886	0.0307298	0.0268886
SpaOTsc	Ependymal	0.162647	0.160173	0.163884	0.0358689	0.0383426	0.0364873	0.021645	0.0197897	0.0204082
SpaOTsc	Fibroblast	0.171875	0.183036	0.185268	0.0290179	0.03125	0.0401786	0.0111607	0.0178571	0.0223214
SpaOTsc	Interneuron (Gad2+)	0.260304	0.247289	0.26898	0.0563991	0.0542299	0.0650759	0.0281996	0.0347072	0.0303688
SpaOTsc	Microglia	0.109453	0.107321	0.0959488	0.0220327	0.0191898	0.0191898	0.00852878	0.00923952	0.00781805
SpaOTsc	Mural	0.2	0.2	0.2	0.0875	0.05	0.0375	0.0125	0.025	0.0125
SpaOTsc	Neurogenesis	0.11236	0.10323	0.107795	0.025632	0.0235253	0.0266854	0.0165028	0.0158006	0.0165028
SpaOTsc	Oligodendrocyte	0.134715	0.134715	0.139896	0.0310881	0.0207254	0.0259067	0.0259067	0.0207254	0.015544
SpaOTsc	Polydendrocyte	0.125329	0.119194	0.139351	0.0324277	0.0271691	0.0368098	0.0262927	0.0245399	0.0297984
SpaOTsc	Subiculum (Slc17a6+)	0.159972	0.15651	0.166205	0.0380886	0.0367036	0.0367036	0.0200831	0.0180055	0.0207756
SpaGE	Astrocyte	0.00738007	0.00615006	0.00307503	0.00369004	0.00246002	0.00369004	0.00123001	0.00184502	0.00246002
SpaGE	CA1	0.00740741	0.0111111	0.0037037	0	0	0	0	0	0
SpaGE	CA2/CA3	0.0114943	0.0229885	0.0114943	0.0114943	0.0114943	0.0114943	0	0	0
SpaGE	Cajal-Retzius	0.00915725	0.00887108	0.00744026	0.00515095	0.00443554	0.00443554	0.00701102	0.00672485	0.00643869
SpaGE	Choroid	0.0217391	0.0199275	0.0235507	0.0471014	0.0543478	0.0597826	0.0905797	0.0887681	0.0887681
SpaGE	Dentate	0.00957447	0.00992908	0.00886525	0.00744681	0.00531915	0.0070922	0.00496454	0.00602837	0.00496454
SpaGE	Endothelial	0.00164474	0.0115132	0.00986842	0	0.00164474	0.00164474	0	0	0
SpaGE	Subiculum Entorhinal (Nxph3+)	0.00384123	0.00384123	0.00256082	0.00128041	0.00128041	0.00512164	0.00512164	0.00640205	0.00640205
SpaGE	Ependymal	0.00371058	0.00371058	0.00803958	0.00680272	0.00556586	0.00865801	0.0154607	0.0142239	0.012987
SpaGE	Fibroblast	0.00892857	0.00669643	0.00892857	0.00223214	0.00223214	0.00446429	0.015625	0.015625	0.015625
SpaGE	Interneuron (Gad2+)	0.010846	0.0130152	0.00867679	0.0021692	0	0	0.010846	0.0130152	0.010846
SpaGE	Microglia	0.00852878	0.00852878	0.0163468	0.0021322	0.0021322	0.0021322	0.0021322	0.00142146	0.00142146
SpaGE	Mural	0.0125	0.05	0.0375	0	0	0	0	0	0
SpaGE	Neurogenesis	0.0119382	0.00948034	0.0115871	0.00316011	0.00280899	0.00386236	0.00351124	0.00632022	0.00175562
SpaGE	Oligodendrocyte	0.015544	0.0103627	0.0103627	0	0	0	0	0	0
SpaGE	Polydendrocyte	0.0175285	0.0175285	0.0157756	0.00701139	0.00964067	0.0131464	0.00964067	0.0105171	0.00788782
SpaGE	Subiculum (Slc17a6+)	0.00761773	0.0124654	0.00692521	0.00484765	0.00415512	0.00623269	0.00761773	0.00761773	0.00692521
Seurat	Astrocyte	0.00307503	0.00553506	0.00369004	0.000615006	0.000615006	0.000615006	0.00369004	0.00430504	0.00553506
Seurat	CA1	0.0148148	0.0148148	0.0222222	0.0111111	0.0037037	0.00740741	0.0111111	0.0185185	0.0148148
Seurat	CA2/CA3	0	0	0	0.0114943	0	0	0	0	0
Seurat	Cajal-Retzius	0.00300472	0.00171698	0.00243239	0.00200315	0.00143082	0.00128774	0.00186007	0.00200315	0.000858492
Seurat	Choroid	0.00362319	0.00543478	0.00181159	0.00181159	0.00724638	0.00181159	0.0235507	0.0289855	0.0271739
Seurat	Dentate	0.00390071	0.00212766	0.0035461	0.00319149	0.00531915	0.00177305	0.00531915	0.00460993	0.00567376
Seurat	Endothelial	0.00164474	0.00822368	0.00493421	0.00986842	0.00328947	0.00164474	0.00164474	0.0131579	0.00986842
Seurat	Subiculum Entorhinal (Nxph3+)	0.00256082	0.00256082	0.00384123	0.00128041	0.00256082	0.00512164	0.00256082	0.00256082	0.00512164
Seurat	Ependymal	0.00618429	0.004329	0.00556586	0.00371058	0.004329	0.00371058	0.00618429	0.00680272	0.00680272
Seurat	Fibroblast	0.00669643	0.00892857	0.00446429	0.0178571	0.0133929	0.00669643	0.0223214	0.0178571	0.00892857
Seurat	Interneuron (Gad2+)	0.00867679	0.0130152	0.00867679	0.010846	0.0021692	0.00650759	0.00867679	0.00867679	0.00650759
Seurat	Microglia	0.00710732	0.00781805	0.00568586	0.00284293	0.00497512	0.00426439	0.00355366	0.00355366	0.00284293
Seurat	Mural	0.0125	0.0125	0.0125	0.0125	0.0375	0.0125	0.0125	0.025	0.0375
Seurat	Neurogenesis	0.00842697	0.00561798	0.00491573	0.00175562	0.00210674	0.00210674	0.00140449	0.00105337	0.00105337
Seurat	Oligodendrocyte	0	0	0	0	0	0	0	0	0
Seurat	Polydendrocyte	0.0184049	0.0131464	0.0122699	0.0131464	0.0113935	0.00964067	0.00788782	0.00701139	0.00438212
Seurat	Subiculum (Slc17a6+)	0.00277008	0.00277008	0.00138504	0.00415512	0.00484765	0.00484765	0.0103878	0.00900277	0.0117729
Harmony	Astrocyte	0.0110701	0.00369004	0	0.00738007	0.00246002	0.000615006	0.00369004	0.000615006	0
Harmony	CA1	0.0444444	0.0259259	0.00740741	0.0148148	0.00740741	0.00740741	0.00740741	0.0037037	0.0037037
Harmony	CA2/CA3	0.045977	0.0229885	0.0114943	0.0114943	0	0	0	0	0
Harmony	Cajal-Retzius	0.0164544	0.00829876	0.00128774	0.00744026	0.00372013	0.00143082	0.00515095	0.00257548	0.00128774
Harmony	Choroid	0.0307971	0.0307971	0.00905797	0.0271739	0.0253623	0.0199275	0.0326087	0.0307971	0.0235507
Harmony	Dentate	0.0202128	0.00992908	0.00035461	0.00638298	0.00425532	0.00177305	0.00567376	0.00319149	0
Harmony	Endothelial	0.0180921	0.00657895	0	0.00328947	0.00328947	0.00164474	0.00164474	0	0
Harmony	Subiculum Entorhinal (Nxph3+)	0.0256082	0.0204866	0.00384123	0.0102433	0.00640205	0.00256082	0.00512164	0.00256082	0
Harmony	Ependymal	0.0358689	0.0142239	0.00680272	0.0136054	0.00742115	0.00247372	0.0123686	0.00742115	0.004329
Harmony	Fibroblast	0.0178571	0.0133929	0.00446429	0.00446429	0.00446429	0.00223214	0.00223214	0.00223214	0.00223214
Harmony	Interneuron (Gad2+)	0.0477223	0.032538	0.0173536	0.010846	0.00650759	0.00433839	0.00867679	0.00433839	0.00433839
Harmony	Microglia	0.0163468	0.010661	0.0021322	0.00781805	0.00355366	0.00142146	0.00284293	0.00142146	0
Harmony	Mural	0.05	0.025	0.025	0.0125	0.0125	0.0125	0.0125	0.0125	0
Harmony	Neurogenesis	0.0245787	0.0122893	0.00351124	0.00948034	0.00842697	0.00280899	0.00421348	0.00351124	0.00105337
Harmony	Oligodendrocyte	0.0103627	0.0103627	0	0.0103627	0.0103627	0.00518135	0	0	0
Harmony	Polydendrocyte	0.0403155	0.0280456	0.0131464	0.0113935	0.00876424	0.00701139	0.00964067	0.00876424	0.00964067
Harmony	Subiculum (Slc17a6+)	0.0270083	0.0180055	0.000692521	0.00900277	0.00831025	0.00138504	0.00554017	0.0034626	0.00207756
LIGER	Astrocyte	0.00307503	0.00123001	0.00307503	0.00553506	0.00184502	0.00307503	0.00492005	0.00738007	0.00184502
LIGER	CA1	0.0111111	0.0148148	0.0111111	0.0111111	0.0037037	0	0.00740741	0.0037037	0.0037037
LIGER	CA2/CA3	0	0	0	0	0.0114943	0	0	0	0.0114943
LIGER	Cajal-Retzius	0.0040063	0.00414938	0.0031478	0.00414938	0.00472171	0.00257548	0.0040063	0.00472171	0.0031478
LIGER	Choroid	0.0126812	0.00362319	0.00724638	0.0362319	0.0380435	0.0144928	0.00181159	0.0126812	0.00181159
LIGER	Dentate	0.00638298	0.00319149	0.00177305	0.00638298	0.00177305	0.0035461	0.00921986	0.00496454	0.00141844
LIGER	Endothelial	0.00164474	0.00493421	0.00986842	0.00493421	0	0.00493421	0.00328947	0.00822368	0.00493421
LIGER	Subiculum Entorhinal (Nxph3+)	0.00256082	0.00512164	0	0.00128041	0.00256082	0.00256082	0.00256082	0.00128041	0.00128041
LIGER	Ependymal	0.00309215	0.00494743	0	0.00556586	0.004329	0.00371058	0.00123686	0.00494743	0.00185529
LIGER	Fibroblast	0.0111607	0.0178571	0.00223214	0.0111607	0.0111607	0.0133929	0.0111607	0.00669643	0.00446429
LIGER	Interneuron (Gad2+)	0.0021692	0.0021692	0	0.00433839	0.00433839	0	0	0.0021692	0
LIGER	Microglia	0.00710732	0.0021322	0.00355366	0.0021322	0.00639659	0.00284293	0.00426439	0.00426439	0.0021322
LIGER	Mural	0.0125	0.025	0	0.0375	0.0125	0.0125	0	0.0125	0.0125
LIGER	Neurogenesis	0.00456461	0.00245787	0.00175562	0.00316011	0.00175562	0.00175562	0.00316011	0.00245787	0.00386236
LIGER	Oligodendrocyte	0	0.00518135	0	0.00518135	0.00518135	0	0.0103627	0	0
LIGER	Polydendrocyte	0.00964067	0.000876424	0.00613497	0.00613497	0.0113935	0.00613497	0.00701139	0.00964067	0.0131464
LIGER	Subiculum (Slc17a6+)	0.00415512	0.00277008	0.00207756	0.00415512	0.00207756	0.00277008	0.00831025	0.00623269	0.00484765
Pearson correlation	Astrocyte	0.4754	0.478475	0.46679	0.413284	0.410209	0.343173	0.314883	0.282903	0.193112
Pearson correlation	CA1	0.744444	0.744444	0.740741	0.674074	0.640741	0.622222	0.533333	0.518519	0.481481
Pearson correlation	CA2/CA3	0.942529	0.965517	0.91954	0.885057	0.827586	0.724138	0.597701	0.609195	0.45977
Pearson correlation	Cajal-Retzius	0.228502	0.228788	0.223637	0.170983	0.168551	0.153241	0.0991558	0.0877093	0.0723995
Pearson correlation	Choroid	0.302536	0.302536	0.304348	0.20471	0.20471	0.211957	0.163043	0.168478	0.164855
Pearson correlation	Dentate	0.447518	0.443972	0.441844	0.374113	0.370567	0.36383	0.244326	0.226596	0.195035
Pearson correlation	Endothelial	0.787829	0.774671	0.769737	0.761513	0.738487	0.669408	0.712171	0.671053	0.503289
Pearson correlation	Subiculum Entorhinal (Nxph3+)	0.620999	0.618438	0.618438	0.572343	0.560819	0.49936	0.414853	0.348271	0.306018
Pearson correlation	Ependymal	0.580087	0.574521	0.564626	0.546691	0.53927	0.508349	0.366729	0.353123	0.316636
Pearson correlation	Fibroblast	0.707589	0.707589	0.685268	0.689732	0.629464	0.540179	0.491071	0.464286	0.372768
Pearson correlation	Interneuron (Gad2+)	0.735358	0.73102	0.722343	0.696312	0.670282	0.607375	0.531453	0.516269	0.436009
Pearson correlation	Microglia	0.559346	0.557214	0.546553	0.511016	0.486851	0.432836	0.440654	0.37882	0.259417
Pearson correlation	Mural	0.9375	0.925	0.925	0.8875	0.8625	0.75	0.775	0.6875	0.5375
Pearson correlation	Neurogenesis	0.41257	0.410815	0.411517	0.369733	0.359199	0.311798	0.295646	0.261587	0.184691
Pearson correlation	Oligodendrocyte	0.84456	0.84456	0.834197	0.663212	0.637306	0.507772	0.487047	0.398964	0.243523
Pearson correlation	Polydendrocyte	0.428571	0.422436	0.420684	0.355828	0.341805	0.329535	0.312883	0.298861	0.217353
Pearson correlation	Subiculum (Slc17a6+)	0.527008	0.527701	0.521468	0.478532	0.465374	0.432133	0.313019	0.308172	0.238227
Spearman correlation	Astrocyte	0.476015	0.47417	0.46925	0.410209	0.397909	0.332103	0.289053	0.246002	0.164207
Spearman correlation	CA1	0.725926	0.722222	0.733333	0.618519	0.603704	0.562963	0.507407	0.481481	0.407407
Spearman correlation	CA2/CA3	0.91954	0.931034	0.908046	0.770115	0.770115	0.643678	0.471264	0.471264	0.390805
Spearman correlation	Cajal-Retzius	0.219774	0.219059	0.212906	0.149378	0.146802	0.131349	0.0758335	0.0673916	0.0548004
Spearman correlation	Choroid	0.264493	0.257246	0.268116	0.17029	0.175725	0.168478	0.146739	0.144928	0.144928
Spearman correlation	Dentate	0.42305	0.42234	0.415603	0.346454	0.335106	0.320567	0.22766	0.212766	0.167021
Spearman correlation	Endothelial	0.777961	0.768092	0.758224	0.756579	0.738487	0.657895	0.657895	0.615132	0.463816
Spearman correlation	Subiculum Entorhinal (Nxph3+)	0.603073	0.599232	0.597951	0.526248	0.505762	0.46863	0.348271	0.320102	0.263764
Spearman correlation	Ependymal	0.57081	0.568336	0.559678	0.539889	0.536178	0.495362	0.430427	0.391466	0.338899
Spearman correlation	Fibroblast	0.707589	0.700893	0.683036	0.678571	0.645089	0.537946	0.533482	0.488839	0.372768
Spearman correlation	Interneuron (Gad2+)	0.720174	0.726681	0.707158	0.652928	0.646421	0.570499	0.483731	0.479393	0.37961
Spearman correlation	Microglia	0.558635	0.560768	0.544421	0.508884	0.471215	0.420043	0.408671	0.347548	0.220327
Spearman correlation	Mural	0.925	0.925	0.9125	0.85	0.8375	0.7	0.7625	0.6875	0.4375
Spearman correlation	Neurogenesis	0.39993	0.39993	0.399579	0.334621	0.32198	0.277739	0.225772	0.199087	0.147823
Spearman correlation	Oligodendrocyte	0.818653	0.818653	0.813472	0.673575	0.642487	0.455959	0.471503	0.378238	0.165803
Spearman correlation	Polydendrocyte	0.418931	0.413672	0.40929	0.332165	0.320771	0.300613	0.310254	0.281332	0.196319
Spearman correlation	Subiculum (Slc17a6+)	0.512465	0.515235	0.507618	0.437673	0.440443	0.389889	0.277701	0.261773	0.198061
Euclidean distance	Astrocyte	0.0787208	0.0762608	0.0910209	0.0123001	0.0123001	0.0123001	0.00738007	0.00738007	0.00738007
Euclidean distance	CA1	0.418519	0.425926	0.537037	0.166667	0.196296	0.325926	0.0777778	0.1	0.166667
Euclidean distance	CA2/CA3	0.321839	0.321839	0.402299	0.16092	0.172414	0.252874	0.103448	0.103448	0.137931
Euclidean distance	Cajal-Retzius	0.0658177	0.0656746	0.0748319	0.0186007	0.0183145	0.0214623	0.00944341	0.00930033	0.0105881
Euclidean distance	Choroid	0.150362	0.15942	0.21558	0.0615942	0.0742754	0.119565	0.048913	0.0561594	0.0978261
Euclidean distance	Dentate	0.193617	0.202482	0.264184	0.0333333	0.0390071	0.0882979	0.0134752	0.0173759	0.0265957
Euclidean distance	Endothelial	0.105263	0.100329	0.118421	0.00822368	0.00822368	0.0131579	0.00164474	0.00164474	0.00164474
Euclidean distance	Subiculum Entorhinal (Nxph3+)	0.252241	0.257362	0.331626	0.0460948	0.0576184	0.112676	0.0243278	0.028169	0.0345711
Euclidean distance	Ependymal	0.188002	0.191095	0.230056	0.0377242	0.038961	0.0494743	0.0185529	0.0197897	0.0241187
Euclidean distance	Fibroblast	0.107143	0.0982143	0.109375	0.00892857	0.00669643	0.0111607	0.00892857	0.00669643	0.00892857
Euclidean distance	Interneuron (Gad2+)	0.281996	0.286334	0.386117	0.0911063	0.117137	0.177874	0.0347072	0.0477223	0.0433839
Euclidean distance	Microglia	0.0639659	0.0618337	0.0639659	0.0163468	0.0156361	0.0163468	0.00426439	0.00426439	0.00426439
Euclidean distance	Mural	0.1	0.1	0.1	0.025	0.025	0.025	0.0125	0.0125	0.0125
Euclidean distance	Neurogenesis	0.0870787	0.0860253	0.107093	0.0196629	0.0196629	0.025632	0.0108848	0.0105337	0.0122893
Euclidean distance	Oligodendrocyte	0.0932642	0.0932642	0.0932642	0.015544	0.015544	0.015544	0	0	0
Euclidean distance	Polydendrocyte	0.130587	0.130587	0.166521	0.0184049	0.0192813	0.0280456	0.00964067	0.00964067	0.0140228
Euclidean distance	Subiculum (Slc17a6+)	0.182825	0.182133	0.248615	0.0387812	0.0429363	0.0796399	0.017313	0.0214681	0.0270083
c, Global cell assignment precision, mouse cerebellum
		Cell assignment precision across spot resolutions and scRNA-seq noise levels
	Mean cells per spot	5			15			30
	% of scRNA-seq transcriptome perturbed	0.05	0.1	0.25	0.05	0.1	0.25	0.05	0.1	0.25
Metric	Method
Single cell assignment precision	CytoSPACE	0.818305	0.807724	0.785748	0.70086	0.681494	0.583708	0.561259	0.510358	0.37468
Single cell assignment precision	Tangram (all genes)	0.713079	0.617063	0.444898	0.591339	0.485212	0.33562	0.458341	0.368347	0.234623
Single cell assignment precision	Tangram (top genes)	0.471922	0.406698	0.296934	0.321499	0.256579	0.179495	0.234949	0.18548	0.124808
Single cell assignment precision	CellTrek	0.00822323	0.00858718	0.00637766	0.00638016	0.0062872	0.00473266	0.00761894	0.00772219	0.00626119
Single cell assignment precision	DistMap	0.188516	0.183082	0.16738	0.0257573	0.0245593	0.020623	0.0083861	0.00791545	0.00782988
Single cell assignment precision	SpaOTsc	0.176408	0.162203	0.149538	0.0347852	0.0323464	0.0298648	0.0163016	0.0158309	0.0157453
Single cell assignment precision	DEEPsc	0.000727366	0.000599007	0.000470649	0.000513435	0.000641794	0.000812939	0.00102687	0.000941297	0.000898511
Single cell assignment precision	SpaGE	0.0100548	0.00975526	0.0090279	0.00705973	0.00637515	0.00564778	0.00791545	0.0071453	0.00825774
Single cell assignment precision	Seurat	0.00453534	0.0049632	0.00432141	0.00269553	0.00389355	0.00265275	0.00273832	0.00406469	0.00393633
Single cell assignment precision	Harmony	0.0208797	0.011809	0.00171145	0.0037224	0.00235324	0.000770152	0.00269553	0.00158309	0.000427862
Single cell assignment precision	LIGER	0.00492042	0.00444977	0.00273832	0.00427862	0.0046637	0.00320897	0.00616122	0.00564778	0.00449256
Single cell assignment precision	Pearson correlation	0.521864	0.519211	0.512536	0.496534	0.482244	0.435179	0.407625	0.371042	0.283373
Single cell assignment precision	Spearman correlation	0.512408	0.510483	0.50231	0.481388	0.467183	0.414984	0.372625	0.336514	0.249914
Single cell assignment precision	Euclidean distance	0.104997	0.102516	0.123139	0.0077871	0.00770152	0.0120657	0.00316618	0.00316618	0.00385076
d, Global cell assignment precision, mouse hippocampus
		Cell assignment precision across spot resolutions and scRNA-seq noise levels
	Mean cells per spot	5			15			30
	% of scRNA-seq transcriptome perturbed	0.05	0.1	0.25	0.05	0.1	0.25	0.05	0.1	0.25
Metric	Method
Single cell assignment precision	CytoSPACE	0.77852	0.766743	0.739811	0.638311	0.606773	0.512115	0.46467	0.414319	0.311852
Single cell assignment precision	Tangram (all genes)	0.632768	0.548363	0.416291	0.481269	0.399989	0.280345	0.347458	0.284776	0.202434
Single cell assignment precision	Tangram (top genes)	0.410603	0.345893	0.246848	0.282233	0.218616	0.147414	0.182261	0.142273	0.0920892
Single cell assignment precision	CellTrek	0.010544	0.00866316	0.00786644	0.0076679	0.00776262	0.00648124	0.00767718	0.00732587	0.00751981
Single cell assignment precision	DistMap	0.153517	0.147484	0.101788	0.0253722	0.0255434	0.0181414	0.0145901	0.0147613	0.0114239
Single cell assignment precision	SpaOTsc	0.12592	0.121727	0.129129	0.0295653	0.0283673	0.0305494	0.0181414	0.0180558	0.0184837
Single cell assignment precision	DEEPsc	0.000556221	0.000427862	0.000513435	0.000984084	0.000812939	0.00068458	0.00149752	0.000855725	0.000812939
Single cell assignment precision	SpaGE	0.0093274	0.00958412	0.00919904	0.005605	0.00517714	0.00641794	0.00817217	0.00855725	0.00753038
Single cell assignment precision	Seurat	0.00526271	0.00449256	0.00427862	0.00367962	0.00363683	0.00282389	0.00474927	0.00509156	0.00470649
Single cell assignment precision	Harmony	0.0225056	0.0125792	0.0031234	0.00889954	0.00581893	0.00260996	0.00616122	0.00389355	0.00213931
Single cell assignment precision	LIGER	0.0049632	0.00376519	0.00282389	0.00547664	0.00479206	0.00338011	0.00483485	0.00509156	0.00333733
Single cell assignment precision	Pearson correlation	0.431713	0.43013	0.424825	0.37592	0.36625	0.33369	0.274773	0.252054	0.198058
Single cell assignment precision	Spearman correlation	0.41999	0.418877	0.412759	0.352687	0.342974	0.306606	0.250556	0.226853	0.172471
Single cell assignment precision	Euclidean distance	0.123139	0.124166	0.154672	0.0276399	0.0301215	0.0473216	0.0135632	0.0150608	0.0196817
e, Single cell assignment precision by cell type, mouse cerebellum (RCTD fraction estimation)
		Single cell assignment precision across spot resolutions and scRNA-seq noise levels
	Mean cells per spot	5			15			30
	% of scRNA-seq transcriptome perturbed	0.05	0.1	0.25	0.05	0.1	0.25	0.05	0.1	0.25
Method	Cell type
CytoSPACE	Astrocyte	0.901961	0.870206	0.823691	0.841355	0.794473	0.663609	0.729124	0.683594	0.508251
CytoSPACE	Bergmann	0.903505	0.880268	0.834187	0.796377	0.746751	0.618354	0.654195	0.58527	0.445845
CytoSPACE	Choroid	0.788991	0.761468	0.721101	0.649541	0.634862	0.552294	0.469725	0.434862	0.372477
CytoSPACE	Endothelial	0.885886	0.859444	0.836018	0.811448	0.776144	0.727672	0.732394	0.679208	0.612006
CytoSPACE	Fibroblast	0.854606	0.823793	0.768349	0.756637	0.715096	0.608794	0.597156	0.550415	0.461098
CytoSPACE	Granule	0.854989	0.79685	0.682219	0.816074	0.736341	0.561181	0.700291	0.585423	0.340881
CytoSPACE	Microglia	0.858268	0.858676	0.78438	0.750547	0.717712	0.587436	0.590476	0.53816	0.383701
CytoSPACE	Interneuron (Nnat+)	0.844181	0.804734	0.755424	0.755424	0.69428	0.605523	0.670611	0.568047	0.467456
CytoSPACE	Oligodendrocyte	0.9012	0.872265	0.824277	0.791814	0.744531	0.640085	0.623853	0.549753	0.42837
CytoSPACE	Purkinje	0.824176	0.792125	0.701923	0.637363	0.548993	0.408425	0.431319	0.368132	0.244505
CytoSPACE	Interneuron (Pvalb+)	0.88907	0.867047	0.799043	0.793638	0.727569	0.618839	0.673736	0.607113	0.465306
Tangram (all genes)	Astrocyte	0.819005	0.738938	0.570248	0.789661	0.659758	0.434251	0.676171	0.515625	0.330033
Tangram (all genes)	Bergmann	0.711304	0.600236	0.465931	0.609689	0.520677	0.373375	0.501378	0.388342	0.274518
Tangram (all genes)	Choroid	0.710092	0.592661	0.455046	0.72844	0.605505	0.423853	0.645872	0.513761	0.363303
Tangram (all genes)	Endothelial	0.894895	0.809663	0.642753	0.880471	0.767974	0.607613	0.843058	0.722772	0.516837
Tangram (all genes)	Fibroblast	0.824639	0.71156	0.555046	0.836283	0.703746	0.503946	0.779621	0.626335	0.423341
Tangram (all genes)	Granule	0.700406	0.583202	0.391624	0.540245	0.413454	0.254923	0.356319	0.245925	0.142289
Tangram (all genes)	Microglia	0.793307	0.695886	0.536503	0.789934	0.627306	0.4618	0.638095	0.536204	0.366723
Tangram (all genes)	Interneuron (Nnat+)	0.765286	0.680473	0.489152	0.729783	0.615385	0.453649	0.625247	0.514793	0.34714
Tangram (all genes)	Oligodendrocyte	0.712773	0.647142	0.49753	0.697248	0.59139	0.410021	0.592802	0.459421	0.333098
Tangram (all genes)	Purkinje	0.516941	0.441392	0.304029	0.377289	0.310897	0.19185	0.249084	0.201923	0.1163
Tangram (all genes)	Interneuron (Pvalb+)	0.776509	0.65416	0.513876	0.71044	0.604405	0.406353	0.591354	0.472481	0.295238
Tangram (marker genes)	Astrocyte	0.576169	0.483776	0.381543	0.447415	0.333333	0.203364	0.287169	0.173828	0.115512
Tangram (marker genes)	Bergmann	0.57503	0.452934	0.345805	0.424183	0.318236	0.214258	0.301694	0.195746	0.12052
Tangram (marker genes)	Choroid	0.770642	0.677064	0.491743	0.702752	0.544954	0.317431	0.598165	0.40367	0.220183
Tangram (marker genes)	Endothelial	0.83033	0.752562	0.619327	0.755892	0.714052	0.527086	0.665996	0.524752	0.409956
Tangram (marker genes)	Fibroblast	0.799112	0.727273	0.599771	0.765487	0.681044	0.501691	0.662322	0.552788	0.39016
Tangram (marker genes)	Granule	0.269569	0.20175	0.11058	0.11509	0.088105	0.0446554	0.0550961	0.0429467	0.0260098
Tangram (marker genes)	Microglia	0.875984	0.762075	0.582343	0.798687	0.662362	0.483871	0.640476	0.516634	0.324278
Tangram (marker genes)	Interneuron (Nnat+)	0.593688	0.451677	0.282051	0.433925	0.266272	0.17357	0.309665	0.163708	0.0788955
Tangram (marker genes)	Oligodendrocyte	0.636556	0.568102	0.409315	0.520819	0.425547	0.264644	0.376853	0.266761	0.176429
Tangram (marker genes)	Purkinje	0.46337	0.387821	0.260073	0.309982	0.21978	0.122253	0.170788	0.119048	0.0673077
Tangram (marker genes)	Interneuron (Pvalb+)	0.540783	0.406199	0.296651	0.396411	0.261827	0.147864	0.28956	0.162574	0.0761905
CellTrek	Astrocyte	0.0217755	0.0261438	0.00705467	0.00633914	0.00949367	0.0128388	0.0243205	0.00902256	0.00938967
CellTrek	Bergmann	0.0149254	0.0189673	0.0180337	0.0156566	0.0115425	0.00801887	0.0131787	0.0109562	0.0123589
CellTrek	Choroid	0.106796	0.113208	0.0849802	0.0882353	0.092081	0.0830258	0.0522388	0.0608856	0.0772059
CellTrek	Endothelial	0.0410095	0.0323625	0.0307414	0.0262346	0.0199081	0.0133333	0.015083	0.0175719	0.00789889
CellTrek	Fibroblast	0.090715	0.0941423	0.0668151	0.0708502	0.0547667	0.0489583	0.0412475	0.0386965	0.0334378
CellTrek	Granule	0.00919467	0.00886839	0.00717387	0.00643586	0.00536056	0.0056051	0.00843458	0.00971897	0.00914634
CellTrek	Microglia	0.0598802	0.0731707	0.0547667	0.056338	0.0634058	0.0465116	0.0599315	0.0482143	0.0472727
CellTrek	Interneuron (Nnat+)	0.0575221	0.0460526	0.031941	0.0329897	0.039666	0.0375783	0.0262626	0.0347648	0.0308008
CellTrek	Oligodendrocyte	0.0201681	0.0197133	0.0220307	0.0187406	0.0201342	0.00996933	0.0383502	0.0317829	0.0276074
CellTrek	Purkinje	0.0379669	0.0344009	0.0256748	0.0238579	0.027122	0.0210356	0.0347155	0.0289321	0.0299432
CellTrek	Interneuron (Pvalb+)	0.0176532	0.0196292	0.0150987	0.0120482	0.00791296	0.0144665	0.0194932	0.0146727	0.0108893
Euclidean distance	Astrocyte	0.100662	0.0993377	0.113907	0.00662252	0.00662252	0.00794702	0.0013245	0.0013245	0.0013245
Euclidean distance	Bergmann	0.112249	0.110673	0.142576	0.00787712	0.00787712	0.0141788	0.00315085	0.00315085	0.00433241
Euclidean distance	Choroid	0.108257	0.104587	0.130275	0.0146789	0.0146789	0.0330275	0.00366972	0.00366972	0.012844
Euclidean distance	Endothelial	0.199122	0.196193	0.237189	0.00878477	0.00878477	0.0161054	0.00146413	0.00146413	0.00292826
Euclidean distance	Fibroblast	0.150602	0.150602	0.186747	0.0200803	0.0220884	0.0311245	0.00702811	0.00702811	0.00903614
Euclidean distance	Granule	0.0885927	0.0840667	0.0976448	0.00695667	0.00670522	0.007711	0.00310117	0.00310117	0.00318498
Euclidean distance	Microglia	0.0916808	0.0950764	0.0967742	0.00509338	0.00509338	0.00679117	0.00339559	0.00339559	0.00339559
Euclidean distance	Interneuron (Nnat+)	0.185404	0.193294	0.226824	0.0138067	0.0138067	0.0591716	0.00591716	0.00591716	0.00986193
Euclidean distance	Oligodendrocyte	0.148906	0.152435	0.197601	0.0042343	0.0042343	0.0141143	0.000705716	0.000705716	0.000705716
Euclidean distance	Purkinje	0.0650183	0.0636447	0.0691392	0.00686813	0.00641026	0.00732601	0.00412088	0.00412088	0.00457875
Euclidean distance	Interneuron (Pvalb+)	0.154976	0.152529	0.198206	0.00734095	0.00734095	0.0146819	0.00244698	0.00244698	0.00326264
Pearson correlation	Astrocyte	0.605298	0.597351	0.588079	0.613245	0.578808	0.54702	0.524503	0.500662	0.407947
Pearson correlation	Bergmann	0.435605	0.431272	0.423789	0.41473	0.405278	0.381646	0.345412	0.330051	0.275305
Pearson correlation	Choroid	0.275229	0.269725	0.266055	0.214679	0.211009	0.198165	0.183486	0.179817	0.170642
Pearson correlation	Endothelial	0.633968	0.629575	0.63836	0.604685	0.591508	0.568082	0.551977	0.534407	0.506589
Pearson correlation	Fibroblast	0.470884	0.46988	0.451807	0.424699	0.418675	0.391566	0.380522	0.36245	0.34739
Pearson correlation	Granule	0.629788	0.627944	0.617886	0.591568	0.571788	0.49979	0.471377	0.413293	0.280697
Pearson correlation	Microglia	0.295416	0.302207	0.29202	0.363328	0.375212	0.341256	0.315789	0.327674	0.258065
Pearson correlation	Interneuron (Nnat+)	0.461538	0.449704	0.467456	0.431953	0.424063	0.424063	0.380671	0.343195	0.335306
Pearson correlation	Oligodendrocyte	0.448836	0.444601	0.447424	0.450953	0.437544	0.417784	0.388144	0.358504	0.315455
Pearson correlation	Purkinje	0.168498	0.17033	0.168498	0.175366	0.172619	0.157051	0.141484	0.134615	0.111722
Pearson correlation	Interneuron (Pvalb+)	0.535073	0.525285	0.526101	0.508157	0.500816	0.480424	0.437194	0.433931	0.382545
f, Single cell assignment precision by cell type, mouse hippocampus (RCTD fraction estimation)
		Single cell assignment precision across spot resolutions and scRNA-seq noise levels
	Mean cells per spot	5			15			30
	% of scRNA-seq transcriptome perturbed	0.05	0.1	0.25	0.05	0.1	0.25	0.05	0.1	0.25
Method	Cell type
CytoSPACE	Astrocyte	0.863469	0.851784	0.806888	0.740127	0.682657	0.551661	0.51787	0.447619	0.289668
CytoSPACE	CA1	0.788889	0.762963	0.751852	0.707407	0.688889	0.655556	0.659259	0.62963	0.562963
CytoSPACE	CA2/CA3	0.954023	0.908046	0.885057	0.735632	0.724138	0.597701	0.655172	0.632184	0.448276
CytoSPACE	Cajal-Retzius	0.711892	0.650679	0.532622	0.501842	0.440311	0.305058	0.327306	0.255738	0.158027
CytoSPACE	Choroid	0.735084	0.704878	0.658915	0.512422	0.457627	0.376426	0.33945	0.359517	0.328358
CytoSPACE	Dentate	0.774823	0.752128	0.702482	0.634397	0.588652	0.521986	0.47766	0.433333	0.319504
CytoSPACE	Endothelial	0.926	0.922807	0.922697	0.877551	0.844548	0.760714	0.674897	0.65625	0.515152
CytoSPACE	Subiculum Entorhinal (Nxph3+)	0.883483	0.836108	0.795134	0.770807	0.746479	0.644046	0.633803	0.572343	0.454545
CytoSPACE	Ependymal	0.873984	0.876568	0.847588	0.71281	0.707805	0.628798	0.528472	0.499657	0.410203
CytoSPACE	Fibroblast	0.846154	0.861199	0.835735	0.807143	0.747253	0.681672	0.608844	0.581994	0.440273
CytoSPACE	Interneuron (Gad2+)	0.854664	0.843818	0.802603	0.772234	0.739696	0.668113	0.672451	0.650759	0.531453
CytoSPACE	Microglia	0.812791	0.802048	0.782038	0.746787	0.694588	0.59301	0.569466	0.440367	0.308271
CytoSPACE	Mural	0.95	0.975	0.9125	0.85	0.8375	0.7375	0.7375	0.6375	0.45
CytoSPACE	Neurogenesis	0.768435	0.736052	0.683544	0.60462	0.571317	0.422135	0.452167	0.396613	0.247609
CytoSPACE	Oligodendrocyte	0.896373	0.88601	0.880829	0.80829	0.735751	0.523316	0.549223	0.471503	0.286458
CytoSPACE	Polydendrocyte	0.862401	0.843996	0.798422	0.658195	0.603856	0.516214	0.438212	0.401402	0.288344
CytoSPACE	Subiculum (Slc17a6+)	0.824936	0.79867	0.720812	0.700426	0.637177	0.547959	0.535649	0.48	0.36071
Tangram (all genes)	Astrocyte	0.578721	0.462485	0.324108	0.33949	0.261993	0.173432	0.21736	0.156463	0.097786
Tangram (all genes)	CA1	0.785185	0.681481	0.625926	0.718519	0.681481	0.618519	0.640741	0.540741	0.459259
Tangram (all genes)	CA2/CA3	0.655172	0.62069	0.448276	0.528736	0.45977	0.37931	0.436782	0.367816	0.310345
Tangram (all genes)	Cajal-Retzius	0.428075	0.351193	0.226161	0.221366	0.169292	0.112062	0.114047	0.0874892	0.0609728
Tangram (all genes)	Choroid	0.568019	0.54878	0.361757	0.481366	0.410169	0.311787	0.428135	0.365559	0.337313
Tangram (all genes)	Dentate	0.641844	0.574468	0.446099	0.503901	0.40922	0.312057	0.369149	0.294326	0.212057
Tangram (all genes)	Endothelial	0.858	0.770175	0.588816	0.752187	0.62181	0.410714	0.555556	0.428125	0.268398
Tangram (all genes)	Subiculum Entorhinal (Nxph3+)	0.754161	0.700384	0.550576	0.641485	0.519846	0.393086	0.483995	0.380282	0.314981
Tangram (all genes)	Ependymal	0.825203	0.730693	0.576849	0.704545	0.592395	0.411493	0.511806	0.420151	0.267645
Tangram (all genes)	Fibroblast	0.833333	0.675079	0.56196	0.753571	0.571429	0.421222	0.568027	0.434084	0.266212
Tangram (all genes)	Interneuron (Gad2+)	0.828633	0.726681	0.616052	0.748373	0.663774	0.466377	0.613883	0.561822	0.455531
Tangram (all genes)	Microglia	0.773256	0.691695	0.454087	0.638817	0.471649	0.290868	0.461069	0.311927	0.176692
Tangram (all genes)	Mural	0.9	0.875	0.7125	0.9125	0.8125	0.65	0.8	0.65	0.425
Tangram (all genes)	Neurogenesis	0.571798	0.477825	0.357143	0.391304	0.310345	0.185113	0.245142	0.172906	0.137088
Tangram (all genes)	Oligodendrocyte	0.663212	0.466321	0.331606	0.373057	0.253886	0.181347	0.264249	0.160622	0.09375
Tangram (all genes)	Polydendrocyte	0.646801	0.567046	0.435583	0.520596	0.415425	0.296231	0.390009	0.329535	0.22787
Tangram (all genes)	Subiculum (Slc17a6+)	0.682323	0.615385	0.457868	0.58383	0.456262	0.330612	0.434186	0.333333	0.249723
Tangram (marker genes)	Astrocyte	0.443419	0.328413	0.197417	0.26242	0.153137	0.099016	0.15682	0.0891156	0.0504305
Tangram (marker genes)	CA1	0.492593	0.425926	0.374074	0.362963	0.348148	0.244444	0.248148	0.237037	0.17037
Tangram (marker genes)	CA2/CA3	0.367816	0.333333	0.310345	0.298851	0.344828	0.195402	0.287356	0.206897	0.16092
Tangram (marker genes)	Cajal-Retzius	0.217613	0.145063	0.076537	0.0887475	0.0529512	0.0287938	0.0423428	0.0293356	0.0194108
Tangram (marker genes)	Choroid	0.472554	0.429268	0.369509	0.28882	0.271186	0.277567	0.247706	0.229607	0.235821
Tangram (marker genes)	Dentate	0.309574	0.241489	0.151064	0.177305	0.121986	0.0652482	0.0929078	0.0648936	0.0450355
Tangram (marker genes)	Endothelial	0.836	0.72807	0.559211	0.749271	0.612529	0.421429	0.547325	0.4625	0.292208
Tangram (marker genes)	Subiculum Entorhinal (Nxph3+)	0.37388	0.263764	0.185659	0.208707	0.12548	0.0973111	0.12548	0.0742638	0.0665813
Tangram (marker genes)	Ependymal	0.575881	0.454125	0.290032	0.387741	0.284189	0.148613	0.2375	0.163811	0.0915444
Tangram (marker genes)	Fibroblast	0.852564	0.66877	0.541787	0.614286	0.406593	0.305466	0.431973	0.26045	0.174061
Tangram (marker genes)	Interneuron (Gad2+)	0.579176	0.505423	0.464208	0.444685	0.416486	0.32321	0.314534	0.292842	0.266811
Tangram (marker genes)	Microglia	0.75814	0.678043	0.45005	0.703085	0.527062	0.290868	0.476336	0.324159	0.176692
Tangram (marker genes)	Mural	0.9	0.9	0.825	0.8625	0.8625	0.7875	0.7625	0.7625	0.6625
Tangram (marker genes)	Neurogenesis	0.25097	0.223891	0.148282	0.143342	0.0979624	0.0587659	0.0754858	0.0472371	0.0371945
Tangram (marker genes)	Oligodendrocyte	0.42487	0.341969	0.222798	0.217617	0.145078	0.0673575	0.103627	0.0777202	0.046875
Tangram (marker genes)	Polydendrocyte	0.585451	0.483786	0.391762	0.444347	0.345311	0.259422	0.342682	0.280456	0.194566
Tangram (marker genes)	Subiculum (Slc17a6+)	0.315115	0.239316	0.167513	0.181277	0.119284	0.0704082	0.100548	0.0644444	0.0377358
CellTrek	Astrocyte	0.00668577	0.00549954	0.00752688	0.00943396	0.00805802	0.00408497	0.00609756	0.0107858	0.00675676
CellTrek	CA1	0.0608696	0.0660793	0.0852018	0.0648855	0.0671937	0.0610687	0.0608365	0.0719697	0.0749064
CellTrek	CA2/CA3	0.0704225	0.0394737	0.0350877	0.0133333	0.0126582	0.0128205	0	0	0
CellTrek	Cajal-Retzius	0.0189789	0.0125261	0.0115385	0.0147968	0.0100777	0.00940623	0.0125523	0.00965493	0.00865881
CellTrek	Choroid	0.0412371	0.0315789	0.0332542	0.0470348	0.0599174	0.045977	0.0589354	0.0503731	0.0656934
CellTrek	Dentate	0.0238474	0.022848	0.0167598	0.020994	0.0174653	0.0135318	0.0186104	0.0137157	0.0154202
CellTrek	Endothelial	0.00782779	0.00968992	0.0157171	0.0141343	0.018797	0.0144144	0.0252252	0.0207612	0.00897666
CellTrek	Subiculum Entorhinal (Nxph3+)	0.0164179	0.0193548	0.0197694	0.0169972	0.0215827	0.0243902	0.0218281	0.0125174	0.0106952
CellTrek	Ependymal	0.0232886	0.0168658	0.0135542	0.00825921	0.0141844	0.00913838	0.0177866	0.0185185	0.0145019
CellTrek	Fibroblast	0.056	0.0434783	0.0208333	0.0387409	0.0566502	0.0515971	0.0541176	0.0707547	0.0477327
CellTrek	Interneuron (Gad2+)	0.0690476	0.0518868	0.0783848	0.0265487	0.0426009	0.0462555	0.0420354	0.0266075	0.0372807
CellTrek	Microglia	0.0327056	0.0352178	0.0211538	0.0177404	0.0194932	0.0175601	0.0122807	0.0150602	0.0146805
CellTrek	Mural	0.133333	0.0727273	0.148649	0.15	0.0759494	0.15	0.0625	0.025641	0.0512821
CellTrek	Neurogenesis	0.0334957	0.032491	0.0259386	0.012761	0.0121749	0.0100167	0.0097589	0.0102592	0.00898876
CellTrek	Oligodendrocyte	0.0153846	0.0140845	0.0135135	0.0134228	0	0.0194805	0.0397727	0.0337079	0.0174419
CellTrek	Polydendrocyte	0.0811124	0.0735135	0.0696822	0.0543478	0.0546624	0.0454545	0.0424431	0.0540541	0.0495327
CellTrek	Subiculum (Slc17a6+)	0.0191431	0.0299296	0.0280797	0.0145867	0.0204583	0.0200463	0.0153715	0.0237122	0.0185042
Euclidean distance	Astrocyte	0.0787208	0.0762608	0.0910209	0.0123001	0.0123001	0.0123001	0.00738007	0.00738007	0.00738007
Euclidean distance	CA1	0.418519	0.425926	0.537037	0.166667	0.196296	0.325926	0.0777778	0.1	0.166667
Euclidean distance	CA2/CA3	0.321839	0.321839	0.402299	0.16092	0.172414	0.252874	0.103448	0.103448	0.137931
Euclidean distance	Cajal-Retzius	0.0658177	0.0656746	0.0748319	0.0186007	0.0183145	0.0214623	0.00944341	0.00930033	0.0105881
Euclidean distance	Choroid	0.150362	0.15942	0.21558	0.0615942	0.0742754	0.119565	0.048913	0.0561594	0.0978261
Euclidean distance	Dentate	0.193617	0.202482	0.264184	0.0333333	0.0390071	0.0882979	0.0134752	0.0173759	0.0265957
Euclidean distance	Endothelial	0.105263	0.100329	0.118421	0.00822368	0.00822368	0.0131579	0.00164474	0.00164474	0.00164474
Euclidean distance	Subiculum Entorhinal (Nxph3+)	0.252241	0.257362	0.331626	0.0460948	0.0576184	0.112676	0.0243278	0.028169	0.0345711
Euclidean distance	Ependymal	0.188002	0.191095	0.230056	0.0377242	0.038961	0.0494743	0.0185529	0.0197897	0.0241187
Euclidean distance	Fibroblast	0.107143	0.0982143	0.109375	0.00892857	0.00669643	0.0111607	0.00892857	0.00669643	0.00892857
Euclidean distance	Interneuron (Gad2+)	0.281996	0.286334	0.386117	0.0911063	0.117137	0.177874	0.0347072	0.0477223	0.0433839
Euclidean distance	Microglia	0.0639659	0.0618337	0.0639659	0.0163468	0.0156361	0.0163468	0.00426439	0.00426439	0.00426439
Euclidean distance	Mural	0.1	0.1	0.1	0.025	0.025	0.025	0.0125	0.0125	0.0125
Euclidean distance	Neurogenesis	0.0870787	0.0860253	0.107093	0.0196629	0.0196629	0.025632	0.0108848	0.0105337	0.0122893
Euclidean distance	Oligodendrocyte	0.0932642	0.0932642	0.0932642	0.015544	0.015544	0.015544	0	0	0
Euclidean distance	Polydendrocyte	0.130587	0.130587	0.166521	0.0184049	0.0192813	0.0280456	0.00964067	0.00964067	0.0140228
Euclidean distance	Subiculum (Slc17a6+)	0.182825	0.182133	0.248615	0.0387812	0.0429363	0.0796399	0.017313	0.0214681	0.0270083
Pearson correlation	Astrocyte	0.4754	0.478475	0.46679	0.413284	0.410209	0.343173	0.314883	0.282903	0.193112
Pearson correlation	CA1	0.744444	0.744444	0.740741	0.674074	0.640741	0.622222	0.533333	0.518519	0.481481
Pearson correlation	CA2/CA3	0.942529	0.965517	0.91954	0.885057	0.827586	0.724138	0.597701	0.609195	0.45977
Pearson correlation	Cajal-Retzius	0.228502	0.228788	0.223637	0.170983	0.168551	0.153241	0.0991558	0.0877093	0.0723995
Pearson correlation	Choroid	0.302536	0.302536	0.304348	0.20471	0.20471	0.211957	0.163043	0.168478	0.164855
Pearson correlation	Dentate	0.447518	0.443972	0.441844	0.374113	0.370567	0.36383	0.244326	0.226596	0.195035
Pearson correlation	Endothelial	0.787829	0.774671	0.769737	0.761513	0.738487	0.669408	0.712171	0.671053	0.503289
Pearson correlation	Subiculum Entorhinal (Nxph3+)	0.620999	0.618438	0.618438	0.572343	0.560819	0.49936	0.414853	0.348271	0.306018
Pearson correlation	Ependymal	0.580087	0.574521	0.564626	0.546691	0.53927	0.508349	0.366729	0.353123	0.316636
Pearson correlation	Fibroblast	0.707589	0.707589	0.685268	0.689732	0.629464	0.540179	0.491071	0.464286	0.372768
Pearson correlation	Interneuron (Gad2+)	0.735358	0.73102	0.722343	0.696312	0.670282	0.607375	0.531453	0.516269	0.436009
Pearson correlation	Microglia	0.559346	0.557214	0.546553	0.511016	0.486851	0.432836	0.440654	0.37882	0.259417
Pearson correlation	Mural	0.9375	0.925	0.925	0.8875	0.8625	0.75	0.775	0.6875	0.5375
Pearson correlation	Neurogenesis	0.41257	0.410815	0.411517	0.369733	0.359199	0.311798	0.295646	0.261587	0.184691
Pearson correlation	Oligodendrocyte	0.84456	0.84456	0.834197	0.663212	0.637306	0.507772	0.487047	0.398964	0.243523
Pearson correlation	Polydendrocyte	0.428571	0.422436	0.420684	0.355828	0.341805	0.329535	0.312883	0.298861	0.217353
Pearson correlation	Subiculum (Slc17a6+)	0.527008	0.527701	0.521468	0.478532	0.465374	0.432133	0.313019	0.308172	0.238227
g, Global cell assignment precision, mouse cerebellum (RCTD fraction estimation)
		Cell assignment precision across spot resolutions and scRNA-seq noise levels
	Mean cells per spot	5			15			30
	% of scRNA-seq transcriptome perturbed	0.05	0.1	0.25	0.05	0.1	0.25	0.05	0.1	0.25
Metric	Method
Single cell assignment precision	CytoSPACE	0.864292	0.82814	0.765637	0.779772	0.711275	0.578041	0.643729	0.553492	0.396071
Single cell assignment precision	Tangram (all genes)	0.708034	0.607	0.455854	0.601481	0.499445	0.357724	0.456349	0.360722	0.259411
Single cell assignment precision	Tangram (marker genes)	0.474578	0.411178	0.333647	0.327891	0.278508	0.21305	0.222488	0.174492	0.135226
Single cell assignment precision	CellTrek	0.0272751	0.0286212	0.0222158	0.018764	0.0184059	0.015528	0.0195972	0.0187138	0.017806
Single cell assignment precision	Euclidean distance	0.104997	0.102516	0.123139	0.0077871	0.00770152	0.0120657	0.00316618	0.00316618	0.00385076
Single cell assignment precision	Pearson correlation	0.521864	0.519211	0.512536	0.496534	0.482244	0.435179	0.407625	0.371042	0.283373
h, Global cell assignment precision, mouse hippocampus (RCTD fraction estimation)
		Cell assignment precision across spot resolutions and scRNA-seq noise levels
	Mean cells per spot	5			15			30
	% of scRNA-seq transcriptome perturbed	0.05	0.1	0.25	0.05	0.1	0.25	0.05	0.1	0.25
Metric	Method
Single cell assignment precision	CytoSPACE	0.797553	0.772979	0.726633	0.633276	0.59254	0.50546	0.454159	0.403298	0.302565
Single cell assignment precision	Tangram (all genes)	0.617964	0.543161	0.416937	0.443142	0.363706	0.271691	0.303839	0.245342	0.184492
Single cell assignment precision	Tangram (marker genes)	0.394162	0.322238	0.236437	0.240038	0.181142	0.127715	0.14497	0.111129	0.0834804
Single cell assignment precision	CellTrek	0.0286026	0.0256862	0.0236647	0.0198388	0.0199208	0.0178571	0.0195026	0.0188453	0.0174748
Single cell assignment precision	Euclidean distance	0.123139	0.124166	0.154672	0.0276399	0.0301215	0.0473216	0.0135632	0.0150608	0.0196817
Single cell assignment precision	Pearson correlation	0.431713	0.43013	0.424825	0.37592	0.36625	0.33369	0.274773	0.252054	0.198058

## Sheet: Table S3
Supplementary Table 3. scRNA-seq annotations.
Mapping of cell subsets from the Wu et al. (BRCA) and Lee et al. (CRC) scRNA-seq datasets to corresponding cell type labels used in this work.
Wu et al. scRNA-seq datasets					Lee et al. scRNA-seq dataset
Major cell types provided by the authors	Minor cell types provided by the authors	Cell subsets provided by the authors	Cell labels used in this work		Major cell types provided by the authors	Cell subsets provided by the authors	Cell labels used in this work
B-cells	B cells Memory	B cells Memory	B cells		B cells	CD19+CD20+ B	B cells
B-cells	B cells Naive	B cells Naive	B cells		B cells	IgA+ Plasma	Plasma cells
Myeloid	DCs	Myeloid_c11_cDC2_CD1C	Dendritic cells		B cells	IgG+ Plasma	Plasma cells
Myeloid	DCs	Myeloid_c4_DCs_pDC_IRF7	Dendritic cells		T cells	CD4+ T cells	T cells CD4
Myeloid	DCs	Myeloid_c3_cDC1_CLEC9A	Dendritic cells		T cells	Regulatory T cells	T cells CD4
Myeloid	DCs	Myeloid_c0_DC_LAMP3	Dendritic cells		T cells	T follicular helper cells	T cells CD4
Endothelial	Endothelial ACKR1	Endothelial ACKR1	Endothelial cells		T cells	T helper 17 cells	T cells CD4
Endothelial	Endothelial RGS5	Endothelial RGS5	Endothelial cells		T cells	CD8+ T cells	T cells CD8
Endothelial	Endothelial CXCL12	Endothelial CXCL12	Endothelial cells		T cells	NK cells	NK cells
Endothelial	Endothelial Lymphatic LYVE1	Endothelial Lymphatic LYVE1	Endothelial cells		Myeloids	Pro-inflammatory	Monocytes and Macrophages
Normal Epithelial	Myoepithelial	Myoepithelial	Epithelial cells		Myeloids	Proliferating	Monocytes and Macrophages
Normal Epithelial	Luminal Progenitors	Luminal Progenitors	Epithelial cells		Myeloids	SPP1+	Monocytes and Macrophages
Normal Epithelial	Mature Luminal	Mature Luminal	Epithelial cells		Myeloids	cDC	Dendritic cells
Cancer Epithelial	Cancer Cycling	Cancer Cycling	Epithelial cells		Mast cells	Mast cells	Mast cells
Cancer Epithelial	Cancer Her2 SC	Cancer Her2 SC	Epithelial cells		Stromal cells	Myofibroblasts	Fibroblasts
Cancer Epithelial	Cancer LumB SC	Cancer LumB SC	Epithelial cells		Stromal cells	Stromal 1	Fibroblasts
Cancer Epithelial	Cancer Basal SC	Cancer Basal SC	Epithelial cells		Stromal cells	Stromal 2	Fibroblasts
Cancer Epithelial	Cancer LumA SC	Cancer LumA SC	Epithelial cells		Stromal cells	Stromal 3	Fibroblasts
CAFs	CAFs MSC iCAF-like	CAFs MSC iCAF-like s1	Fibroblasts		Stromal cells	Lymphatic ECs	Endothelial cells
CAFs	CAFs MSC iCAF-like	CAFs MSC iCAF-like s2	Fibroblasts		Stromal cells	Proliferative ECs	Endothelial cells
CAFs	CAFs myCAF-like	CAFs Transitioning s3	Fibroblasts		Stromal cells	Stalk-like ECs	Endothelial cells
CAFs	CAFs myCAF-like	CAFs myCAF like s4	Fibroblasts		Stromal cells	Tip-like ECs	Endothelial cells
CAFs	CAFs myCAF-like	CAFs myCAF like s5	Fibroblasts		Epithelial cells	CMS1	Epithelial cells
Myeloid	Macrophage	Myeloid_c10_Macrophage_1_EGR1	Monocytes and Macrophages		Epithelial cells	CMS2	Epithelial cells
Myeloid	Monocyte	Myeloid_c12_Monocyte_1_IL1B	Monocytes and Macrophages		Epithelial cells	CMS3	Epithelial cells
Myeloid	Macrophage	Myeloid_c2_LAM2_APOE	Monocytes and Macrophages		Epithelial cells	CMS4	Epithelial cells
Myeloid	Macrophage	Myeloid_c1_LAM1_FABP5	Monocytes and Macrophages		Stromal cells	Smooth muscle cells	Smooth muscle cells
Myeloid	Monocyte	Myeloid_c8_Monocyte_2_S100A9	Monocytes and Macrophages		Stromal cells	Pericytes	Pericytes
Myeloid	Monocyte	Myeloid_c7_Monocyte_3_FCGR3A	Monocytes and Macrophages		Stromal cells	Enteric glial cells	Enteric glial cells
Myeloid	Macrophage	Myeloid_c9_Macrophage_2_CXCL10	Monocytes and Macrophages		Epithelial cells	Mature Enterocytes type 2	Excluded
Myeloid	Macrophage	Myeloid_c5_Macrophage_3_SIGLEC1	Monocytes and Macrophages		Epithelial cells	Goblet cells	Excluded
T-cells	NK cells	T_cells_c9_NK_cells_AREG	NK cells		Epithelial cells	Intermediate	Excluded
T-cells	NKT cells	T_cells_c10_NKT_cells_FCGR3A	NK cells		Epithelial cells	Mature Enterocytes type 1	Excluded
Plasmablasts	Plasmablasts	Plasmablasts	PCs		Epithelial cells	Stem-like/TA	Excluded
PVL	PVL Differentiated	PVL Differentiated s3	PVL		T cells	gamma delta T cells	Excluded
PVL	PVL Immature	PVL_Immature s2	PVL		T cells	Unknown	Excluded
PVL	PVL Immature	PVL Immature s1	PVL
PVL	Cycling PVL	Cycling PVL	PVL
T-cells	T cells CD4+	T_cells_c0_CD4+_CCR7	T cells CD4
T-cells	T cells CD4+	T_cells_c1_CD4+_IL7R	T cells CD4
T-cells	T cells CD4+	T_cells_c2_CD4+_T-regs_FOXP3	T cells CD4
T-cells	T cells CD4+	T_cells_c3_CD4+_Tfh_CXCL13	T cells CD4
T-cells	T cells CD8+	T_cells_c4_CD8+_ZFP36	T cells CD8
T-cells	T cells CD8+	T_cells_c6_IFIT1	T cells CD8
T-cells	T cells CD8+	T_cells_c5_CD8+_GZMK	T cells CD8
T-cells	T cells CD8+	T_cells_c7_CD8+_IFNG	T cells CD8
T-cells	T cells CD8+	T_cells_c8_CD8+_LAG3	T cells CD8
T-cells	Cycling T-cells	T_cells_c11_MKI67	Excluded
Myeloid	Cycling_Myeloid	Cycling_Myeloid	Excluded

## Sheet: Table S4
Supplementary Table 4. Running time analysis.
Comparison of running times (shown in minutes) across methods for representative scRNA-seq/ST datasets analyzed in this work. In all cases, the core CytoSPACE mapping function was run with a single CPU, whereas Tangram and CellTrek were each run with 24 CPU cores. For the fractional abundance inference step via Spatial Seurat, 24 CPU cores were provided. For all methods, data loading and file wri…
Comparison of running times (shown in minutes) across CytoSPACE solvers and other methods
Dataset	CytoSPACE exact (1 core)	CytoSPACE integer (1 core)	Seurat + CytoSPACE exact (1 core)	Seurat + CytoSPACE integer (1 core)	CellTrek (24 cores)	Tangram (24 cores)
Melanoma 1 (Tirosh et al.)	0.697667	0.505	10.1761	9.98342	10.693	3.574
Melanoma 2 (Tirosh et al.)	0.989833	0.825667	10.278	10.1139	9.975	5.422
HER2+ BRCA (Wu et al.)	5.1485	2.59583	8.56664	6.01398	19.7333	64.7461
ER+HER2+ BRCA (Wu et al.)	6.80383	5.61083	13.5698	12.3768	36.5	168.673
TNBC BRCA (Wu et al.)	24.8932	9.49033	45.8653	30.4625	142.25	268.727
CRC (Lee et al.)	8.08617	31.5575	30.4462	53.9175	186.21	72.419

## Sheet: Table S5
Supplementary Table 5. Solver comparison.
Concordance between CytoSPACE solvers (exact shortest augmenting path vs. integer approximation cost scaling push-relabel methods) for single-cell spot assignment in selected datasets. In all cases tested, greater than 99% of cells were assigned to the same spot between solver methods.
Overlap of cell-to-spot assignments across CytoSPACE solvers (exact vs. integer)
Dataset	Percentage of cells assigned to the same spot by alternative CytoSPACE solvers (exact vs. integer)
Melanoma 1 (Tirosh et al.)	100
Melanoma 2 (Tirosh et al.)	100
HER2+ BRCA (Wu et al.)	99.9
ER+HER2+ BRCA (Wu et al.)	99.5
TNBC BRCA (Wu et al.)	100
CRC (Lee et al.)	99.9

## Sheet: Table S6
Supplementary Table 6. Tumor-associated gene sets.
Gene sets used for enrichment analyses shown in Figure 2a-f and related analyses.
The exhaustion-related genes were obtained from Zheng et al. (Cell 2017, Table S4).
The EcoTyper cell-state specific genes were obtained from Luca/Steen et al. (Cell 2020, Figure 6 and STAR Methods section "State-specific expression in CE9 and CE10").
Tcell_exhaustion_Zheng_etal_Cell2017	EcoTyper_CD4_T_cells_CE9	EcoTyper_CD8_T_cells_CE9	EcoTyper_Monocytes_and_Macrophages_CE9	EcoTyper_B_cells_CE9	EcoTyper_PCs_CE9	EcoTyper_CD4_T_cells_CE10	EcoTyper_CD8_cells_CE10	EcoTyper_Monocytes_and_Macrophages_CE10	EcoTyper_B_cells_CE10	EcoTyper_PCs_CE10
HAVCR2	IL2RA	GZMB	APOE	S100A4	CXCR4	CCR7	P2RY10	FCN1	FCER2	IGLL5
PDCD1	TNFRSF18	IFNG	CXCL10	HSPA1A	LAPTM5	CD40LG	LY9	CFP	TCL1A	TNFRSF17
ENTPD1	TNFRSF4	GNLY	APOC1	WDFY4	BTG1	ANXA1	CCR7	AMICA1	FCRL1	JCHAIN
TNFRSF9	CTLA4	GBP5	CCL18	CXCR3	FTH1	IL7R	KLRB1	AREG	VPREB3	KCNN3
CCL3	CXCR6	LAG3	IFI27	GZMB	SRGN	SCML4	ZNF831	PLAC8	CD22	CPNE5
PHLDA1	TIGIT	GZMH	RNASE1	SASH3	CORO1A	LY9	FCRL3	LTB	PAX5	CD27
SIRPG	FOXP3	FASLG	C1QC	VIM	GPR183	CD69	TRAT1	CD55	CD79B	STAP1
CTLA4	TNFRSF9	PRF1	GPNMB	HCST	PLEK	CCDC109B	GZMK	CORO1A	CR2	IGLL1
TIGIT	IL2RB	HOPX	CXCL9	ARHGAP9	PIK3R5	PLAC8	STAT4	TIMP1	SEPT1	AMPD1
SNAP47	BATF	CXCL13	C1QB	SRGN	PTPRC	TRAT1	SLAMF6	LST1	IL4R	MZB1
WARS	DUSP4	HAVCR2	LGMN	S100A11	ACTB	TESPA1	IL7R	VCAN	FAM129C	FCRL5
CD27	IL1R2	CCL3	PLD3	S100A6	HCK	C1orf162	GPR183	COTL1	BLK	DERL3
RGS1	ACP5	KLRD1	C1QA	MARCKS	COTL1	FOS	PVRIG	CD52	LRMP	CRELD2
TNFRSF1B	TNFRSF1B	CD63	NUPR1	CLECL1	S100A10	TCF7	SLAMF1	FCER1A	P2RX5	SDC1
CD27-AS1	LAIR2	GZMA	CTSD	SQSTM1	DUSP2	GIMAP1	NCR3	CD1C	CD72	TXNDC15
ACP5	CTSC	NKG7	SPP1	CCR7	CFL1	TC2N	FCMR	IFITM2	CD19	SELM
AFAP1L2	LAYN	GPR25	ACP5	S100A10	TMSB4X	S1PR1	PYHIN1	S100A8	YBX3	KDELR1
MYO7A	ICOS	CD274	PLTP	ANXA2	ARPC1B	GIMAP1-GIMAP5	THEMIS	STK17B	FCMR	XBP1
AKAP5	IFI6	CD7	SERPING1	P2RY8	PFN1	GIMAP7	BTLA	RAC2	MARCKSL1	ITM2C
ENTPD1-AS1	CARD16	FKBP1A	TREM2	LGALS1	YBX1	PABPC1	PLEK	CYTIP	TNFRSF13C	MEI1
ADGRG1	CXCL13	TPI1	CCL3	SSPN	LILRB1	KLRB1	SH2D1A	LILRA1	PHACTR1	POU2AF1
TOX	TNFSF13B	ITGAE	CTSL	SIT1	PTMA	RPLP2	EOMES	CD1E	PIK3IP1	IFT20
LAYN	MAGEH1	KRT86	SEPP1	RUNX3	LRRFIP1	GIMAP4	CD28	ICAM3	HLA-DMA	NUCB2
CD38	CD27	ZNF683	CD81	LMNA	ARID4B	ZFP36L2	FOS	TNFRSF1B	FOXP1	ABHD3
ITGAE	CST7	CXCL10	C2	CD27	TNFRSF1B	GPR183	CLDND1	MARCKSL1	RHOH	SPCS3
RGS2	GZMB	ALOX5AP	FN1	ITGB1		PTGER4	OFD1	S100A12	CHMP1B
CCND2	RTKN2	CXCR6	MSR1	KLF6		C16orf54	CSDE1	CX3CR1	FCRLA
FKBP1A	CD7	CD9	CTSB	CAPN2		RPS12	SNRK	GAPT	PLEKHA2
MTHFD1	DNPH1	VCAM1	CD163	MCL1		RPL5	STT3B	CDKN1C	TMEM123
GALM	IL12RB1	ACP5	SLC40A1	CD44		RPL3	PDCD4	IL1B	MS4A1
CSF1	TYMP	ID2	LIPA	LY96		CD55	TC2N	FAM65B	CD79A
SNX9	IL32	TNFRSF9	FTL	PYCARD		KLF2	DOCK10	CXCR4	STAG3
ICOS	SAT1	IDH2	CREG1	VOPP1		RPS13	TCF7	LGALS2	LAPTM5
LYST	PMAIP1	GAPDH	VSIG4	TYMP		RPL21	SORL1	FGR	HLA-DPA1
MIR155HG	HAVCR2	OAS1	CCL4	HLA-B		RPS18	SARAF	SPN	BTG1
TPI1	CD74	ISG15	CCL8	B2M		CD28	RPL27A	NAAA	RPL18A
SARDH	ENTPD1	HLA-DRA	FOLR2	TXN		RPS6	KLF2	SELL	CD52
GZMB	TBC1D4	NAMPT	A2M	HSPA8		CCND3	ATM	SERPINB9	RPL37
CREM	GBP2	TYMP	FUCA1			PASK	MGEA5	EREG
HLA-DMA	SIRPG	PTMS	LGALS3			EEF1B2	JUNB	DDX21
PRDM1	HLA-DRB1	CLIC1	SLCO2B1			RPS23	RPL34	LIMD2
PKM	CCR8	SYNGR2	CD59			RPL31	LTB	SAMSN1
MYO1E	ISG15	CTLA4	LGALS3BP			RPL34	TXNIP	CST7
FUT8	CD177	PHLDA1	MARCKS			RPL14	RPL38	CD300E
DUSP4	HSPA1A	LY6E	MMP9			RPL13A	NAA50	RPL34
RAB27A	PKM	CCND2	FCGR1A			RPL13	RPS21	RGS18
HLA-DRA	BST2	PDIA6	LILRB4			RPS27A	KLRG1	CLEC10A
UBE2F-SCLY	RHOC	SLC27A2	MARCO			RPS14	FAM177A1	S100A4
IGFLR1	COX5A	CTSD	PRDX1			RPL32	CXCR4	RPL35A
CXCL13	CCL4	PDCD1	NPL			LDLRAP1	RPS14	RASSF5
IFNG	SOX4	CHST12	CD9			RPS5	RPL3	EEF1B2
UBE2F	CCL3	CCL4	CTSC			RPS3	RPL5	CD48
ITM2A	RGS1	KIR2DL4	ADAMDEC1			TXK	LMNA	RPL6
ID3	NGFRAP1	LAYN	TSPAN4			GZMK	PIK3R1	FBL
CD2BP2	GAPDH	APOBEC3C	PLA2G7			RPS4X	CD44	LILRA2
CHST12	LGALS3	RPS4Y1	CYP27A1			FAM65B	MT-ND2	NR4A1
CTSD	PTTG1	TNFRSF18	IFI6			RPL29	RPL13A	RPS8
STAT3	PHLDA1	GBP2	TMEM176B			SLC2A3	PPP2R5C	CKB
BST2	LGALS1	CCL5	ALDH1A1			RPS25	RPL27	TESC
CXCR6	PARK7	MSN	CCL13			RPS8	RPS20	RPL18
RALGDS	APOBEC3C	ARPC4	CHI3L1			RPL30	RPS8	RPL4
VCAM1	BTG3	CLIC3	DAB2			CXCR4	RPLP0	PABPC1
TRAFD1	PRF1	ACTB	CCL2			RPS10	PABPC1	LSP1
SYNGR2	RHBDD2	CKLF	CSTB			RPL27	MGAT4A	RPS6
VAPA	CD79B	IFI6	MPP1			TMEM243	RBL2	FYN
IFI35	S100A4	SIRPG	CTSZ			ABLIM1	RPL36	RPS3A
CD63	LYZ	SH3BGRL3	HEXB			LEF1	RPL14	ADGRE2
NAB1	GFI1	ACTR3	DNASE2			KLF3	RPS15	PKIB
PARK7	OAS1	NDUFB2	GM2A			TMEM123	RPL41	STXBP2
MIR4632	CRADD	SLA2	ATOX1			RPL23A	RPL6	RPL10A
YARS	SYNGR2	CD38	SLC1A3			TXNIP	UBA52	RPS17
PRKAR1A	SH2D2A	CD82	TSC22D1			RPS20	RPS12	CCND3
IL2RB	HSPA1B	CLEC2B	MS4A4A			RPS3A	EEF1A1	RUNX3
DFNB31	MAP2K3	MAP2K3	SIGLEC1			GPR171	RPL10A	G0S2
HMGN3	GBP5	HMGN2	MMP12			RASGRP2	RPL35A	RHOF
MTHFD2	ENO1	SAMSN1	LHFPL2			RPS27	RPL31	RPL5
NDFIP2	CORO1B	HLA-DRB1	MMP14			RPL11	RPLP2	CD1B
PRF1	STAM	SCAMP2	CAPG			RPL35A	IQGAP2	POU2F2
PRDX5	HPGD	LSM2	CD68			RPL10	MT-CYB	RPL30
LAG3	APOBEC3G	LCK	SCARB2			CCR4	RPS13	FPR1
MS4A6A	GLRX	PDIA3	JUN			RPLP0	SRSF5	NAMPT
LINC00299	HSPB1	MX1	CD63			RPL27A	RPS3A	FMNL1
	IL2RG	BLOC1S1	NRP1			RPS29	PTPRC	TUBA4A
	TPI1	CFL1	TIMP2			GLTSCR2	RPL26	SLC38A1
	SLAMF1	CD8B	CCR1			MGAT4A	RPS27	LYST
	GEM	COTL1	KCNMA1			TNFSF8	LYAR	RPL37
	HLA-DPA1	DRAP1	GAL3ST4			RPL10A	RPS25	GNG2
	PTPN7	MTHFD2	LILRB5			FKBP5	MT-ND3	EIF3L
	CASP1	CD3D	GBP1			LDHB	RPL23	SLC2A3
	JAK2	ACTG1	CCL4L2			EIF3E	PIP4K2A	NAP1L1
	ZBTB32	CTSC	CD14			PTGER2	RPL23A	RPS15A
	EFHD2	ARPC2	CXCL1			PIK3R1	BTG1	ADAM19
	LAG3	CD74	CD84			RPL4	RPL13	RPL26
	CKLF	PSME2	LAIR1			RPL18A	RPS3	TKT
	CD70	CTSW	C3AR1			RPS2	RPL32	EHD1
	CTSD	IL2RG	SLC7A8			RPL19	RPS18	RPL8
	IKZF2	CD2	SDC3			RPL37	RPL30	H3F3A
	UCP2	RBPJ	ABHD12			RPS16	RPS27A	BTG1
	GALM	PFN1	SLAMF8			YPEL5	RPS28	ADGRE5
	LY6E	S100A4	NR1H3			PPP1R16B	RPL18	RPL23
	HTATIP2	SNRNP25	PMP22			IKZF1	RPL37	GLTSCR2
	HERPUD1	ATP5G3	CTSA			C6orf48	MT-ND1	RPL32
	CADM1	SH2D2A	VAT1			RPS9	RPL21	PTPRC
	NCF4	CKS1B	TCN2			ZNF831	WIPF1	WAS
	MX1	CD8A	ABCA1			RPL17	RPL18A	TES
	VDR	PGK1	TMEM37			NR4A2	RPS15A	EIF3E
	CD63	APOBEC3G	GLUL			DHRS3	TPT1	TUBA1A
	EPSTI1	MYL6	LAMP1			RPL36	RPS11	RPS23
	PIM2	HSPB1	GPX3			SERINC5	ANKRD44	INSIG1
	COX17	LSP1	STAT1			FOSB	MT-CO3	S100B
	HLA-DRA	IFITM2	HNMT			RPS21	RPS16	MAP2K3
	GNLY	CTSA	STAB1			RPL26	RPS6	EEF2
	POMP	CORO1A	IDH1			LEPROTL1	MT-ATP6	PTP4A2
	SPATS2L	TNIP3	CPM			RGL4	RPS29	SLC25A6
	SDC4		FCGRT			RPL18		RPL13
	ANXA5		GBP5			RPLP1		RPL29
	CLIC1		TMEM176A			RPL7A		RPS21
	SELPLG		IL2RA			GLIPR1		RPS7
	TRAF3		MAFB			USP36		RPL36A
	ACTN4		IL4I1			GPR65		EZR
	CTSA		SLC15A3			STOM		RPL7A
	CSF1		CXCL11			BTG2		AC090498.1
	ATOX1		FCGR1B			MAL		PAK1
	PRDM1		CMKLR1			GIMAP5		CCDC69
	MZB1		HEXA			TPT1		NEDD9
	SEC11C		CCL3L3			RPL9		RPL18A
	FKBP1A		ADORA3			CAMK4		RPL11
	NAMPT		FABP4			P2RY8		GPAT3
	PGAM1		SLC38A6			SMDT1		C6orf48
	IL21R		NRP2			NOSIP		RPS5
	CD83		EPSTI1			RPL38		PRELID1
	HLA-DPB1		GRN			MYADM		NACA
	PSMB3		HMOX1			ATP1A1		PID1
	IKZF4		OLFML2B			TMEM71		RPL37A
	IL1R1		PSAP			RPSA		RPL41
	VAMP5		PDK4			EEF1A1		HMGB2
	F5		ASAH1			ATM		VDR
	CCND2		ACP2			THEMIS		RPL14
	HLA-DRB5		ATP6V1F			SF1		RPL17
	NOP10		IFIT3			RPS15A		IL16
	C11orf73		C14orf159			P2RY10		RPL31
	SPPL2A		MAF			PDCD4		HNRNPA1
	THADA		LY96			FAM177A1		IRF4
	TMEM50A		EGR1			GIMAP2		RPS12
	C4orf48		SPARC			SORL1		MOB3A
	GPX1		SCD			EEF2		RPS11
	SYT11		GLMP			CD48		RPL7
	GADD45A		HSD17B14			TRAF3IP3		RPSA
	ICA1		AKR1B1			SC5D		FPR2
	ASB2		LAMP2			TOB1		MTPN
	ETV7		CXCL3			RPL7		RPS29
	NDFIP2		RAB13			RBL2		TOB1
	ANKRD10		CYB5A			SELL		CHD1
	SNX9		GCHFR			PARP8		RPS14
	CREB3L2		DHRS3			ANKRD55		MYADM
	IQGAP1		HLA-A			EPB41		RPS3
	CALM3		TXN			UBA52		RPS16
	PDIA6		EPHX1			JUNB		RPS4X
	CD59		MT1G			MYC		SH3KBP1
	COX8A		TNS3			RPL37A		PRKCB
	CACYBP		OLFML3			ZBTB20		RPL24
	IFI27L2		CD209			ARHGAP15		RGS2
	ABI3		LPL			RPS28		SEPT9
	REL		MGAT4A			HECA		ARL4A
	IFI35		PEBP1			FYB		MYO1F
	BCL2L1		DRAM1			SARAF		RPL21
	PSMD8		IFI44L			RPS17		CDC42EP3
	CFLAR		NPC2			RBMS1		RPS27
	CD247		RASSF4			TOMM7		EIF4B
	RBPJ		FPR3			RPS15		AP1S2
	UGP2		BLVRB			RPL6		RPS18
	SLC3A2		SNX10			RPL39		MAPK1
	LAPTM4B		TFRC			MECP2		CLEC5A
	PSMA7		CD38			FAU		CSTA
	GK		IFIT2			EEF1D		FOSL2
	CTNNA1		FABP5			RPL35		RPS19
	RPS27L		FCHO2			RNF138		RIN3
	ZBED2		IFIT1			RPL22		RPL39
	TNIP1		LAP3			RPS11		RSRP1
	LAP3		VMO1			RPL41		RPL27
	HS3ST3B1		MGST3			RPL24		GPR183
	TXN		SLC31A1			CFAP36		AMPD2
	PRDX5		GAA			TGFBR2		RPL13A
	ZBTB38		ACE			XBP1		LILRA5
	MYL6		MRC1			EIF4B		PPM1F
	TRIB1		BCAP31			PPP2R5C		ERICH1
	GNG5		MFSD1			AIM1		OXA1L
	NME1		ITGB5			BCL11B		CKLF
	PRDX1		HSD3B7			RPL8		RPS9
	CXCR3		TNFSF13B			FOXP1		RPL22
	TAP1		PLAU			RASA3		DUSP4
	IL12RB2		GNPDA1			RPL36A		OSBPL8
	PCED1B		SDS			DSTN		AKNA
	STARD7		COLEC12			RARRES3		EEF1D
	SUMO2		TTYH3			RPL12		KMT2E
	HLA-DQA1		GYPC			AQP3		EPM2AIP1
	COMMD3		GNPTG			CITED2		SEPT6
	ACOT9		MITF			HIST1H4C		CD1D
	RANBP1		PIK3IP1			TAGAP		LDLRAD4
	RHOG		SMPDL3A			LITAF		RPL23A
	CNIH1		PDE4DIP			EIF2S3		BCL2A1
	MYO1G		PTMS			NUCB2		RPS24
	PPM1G		GPX1			AC090498.1		EIF3H
	DYNC1I2		LRPAP1			PNRC1		AP2A1
	COX6A1		SQRDL			BEX2		RPL3
	PSMB9		LY6E			RPS19		FAU
	VAV3		TMEM208			INPP4B		IL1R2
	TCEB2		VAMP5			RNF125		RBM3
	IGFLR1		ISG15			NELL2		PLD4
	FAS		NCEH1			TMEM204		BIN2
	WDR1		STOM			ATXN7		TMEM154
	GTF3C6		IFI44			ANK3		RHOC
	XAF1		IL6			TUBA4A		FLNA
	SAMD9L		PLIN2			PDE3B		RPLP2
	HLA-A		TMIGD3			RPL23		RPS13
	PSME2		NTAN1			NMRK1		CEACAM4
	NINJ2		PLBD2			TNFAIP8		FAM49A
	MAP1LC3A		CD151			DGKA		RPL15
	ACAA2		TMED9			CDC14A		RPL19
	ATP6V1B2		CD276			ADD3		RILPL2
	MPLKIP		MT2A			UXT		COMMD6
	TNIP3		SIRPA			ARHGAP5		RPS27A
	EED		SDSL			FXYD5		EEF1A1
	ERI1		RDX			LYAR		PPIF
	CD82		APOC2			FCMR		EIF1
	C16orf87		MERTK			CD6		MYO1G
	SEC14L1		RGL1			SKIL		SLC25A37
	EBI3		HLA-DQA1			MBP		REL
	C3AR1		RCAN1			SH3BP5		C16orf72
	OTUD5		MGLL			PRKCA		TMA7
	FANK1		CRTAP			MARCKSL1		ZC3H12A
	NDUFS6		CYFIP1			ITGB7		EVI2B
	SERPINB9		ATF5			SOCS3		CCND2
	MTHFD1		IGSF6			EEF1G		ZNF106
	NAB1		BRI3			LPAR6		TWISTNB
	SIT1		FCGR3A			SMCHD1		NFKBIZ
	PFDN2		SGPL1			RPL28		TOMM7
	DUSP16		MESDC2			ARL4C		PLP2
	CCR5		ARHGAP18			RALGAPA1		RPS26
	FAM49B		LRP1			RPL15		NDRG2
	TMED9		FUCA2			DENND4A		BIRC3
	PMVK		FABP3			RNASET2		ATP2B1
	TANK		TNFAIP2			BACH2		PTPRE
	IFNAR2		CD74			C1orf56		EIF3F
	CD3D		CXCL16			FAM102A		ETV3
	AKIRIN2		ADAM9			SATB1		PIM1
	BAX		FNDC3B			RPS7		NR4A3
	TPP1		AKR1A1			BTF3		MBD2
	SOD1		PRNP			CD44		HDAC1
	TOX		P4HB			CMTM8		IKZF1
	SURF4		C1orf54			SUN2		CPPED1
	SLC43A3		RMDN3			IRF2BP2		RPL27A
	VDAC1		C3			IER2		SERP1
	ARPC1B		HSD11B1			ALG13		MRPL21
	UBL5		INHBA			CHMP1B		RPL35
	NRBP1		COMT			LSR		ATP1A1
	KCNN4		SNX6			ICAM2		GLIPR1
	PIM3		NENF			AP3M2		LCP1
	CHMP2A		ATP6AP1			IMPDH2		RASGRP2
	NEDD9		HLA-DMB			CRBN		NBEAL1
	SMS		GNB4			FBL		NFKBID
	ZFAND5		SCCPDH			ANKRD12		WAC
	ACTB		CFD			FKBP11		EIF3M
	PYCARD		CISD2			EML4		MXD1
	UTS2		DPP7			EIF3H		OGFRL1
	LAPTM4A		SPATS2L			RGCC		GNB2L1
	PFN1		IL32			ITM2B		RNF149
	GABARAPL2		TUBA1C			FTH1		OXSR1
	NINJ1		NPC1			CDC42SE1		BID
	UBC		TGM2			ALKBH7		SMCHD1
	PTMS		PEPD			ITK		RPL38
	GCNT1		HLA-DMA			ORAI2		PIP4K2A
	SPOCK2		AP2A2			PER1		CYFIP2
	FAM53B		CLIC4			TLE4		KCNK6
	TFRC		VEGFB			RPS24		DENND4A
	RFX5		SDC4			EIF3L		SERPINB1
	SNX5		CXCL2			ZFP36		GMFG
	MGAT1		ADAP2			RPS6KA3		GDI2
	PHPT1		SQSTM1			APBA2		BTF3
	CD2		SCPEP1			AREG		SLC2A1
	RALY		RARRES3			RAP2B		TACSTD2
	GATA3		SLC43A3			GNB2L1		RPL10
	C15orf57		B2M			EIF3F		RPS10
	PSMB8		GRINA			SSB		MIDN
	ZC2HC1A		TMEM51			ZNF430		JMJD1C
	GNA15		TPP1			AES		PARM1
	TRAF1		NEU1			PPP1CB		RBM23
	SEC11A		CD72			PRMT9		GRASP
	NDUFC1		ABCG1			BNIP3		CTDSP2
	VCP		OSBPL1A			SOD2		C8orf33
	C9orf16		MYDGF			RSL24D1		BZW1
	STAT1		SDCBP			SSR2		CAT
	PIN1		CD40			CYTH1		ATP5G2
	DUSP10		BST2			NACA		GPBP1
	VAMP8		NCF1			PITPNC1		ITGA4
	FDPS		CES1			BTG1		LFNG
	FAM96B		IFI35			TNRC6B		PGAM1
	WDR83OS		P2RX4			SESN1		NFAT5
	HLA-DMA		FCGR2A			STK38		VASP
	ARID5B		NCSTN			ITGA6		UBA52
	ACTA2		ANXA2			OAT		RPS2
	CD4		RARRES1			ZC3HAV1		SUPT4H1
	CLEC7A		PTAFR			SH3YL1		RGS19
	BRK1		B3GNT7			CALM1		APOBEC3A
	SLA		IL18BP			RAPGEF6		BRE
	ADAT2		RAP2B			USP53		RPL28
	IFI44		MX1			MPP7		HMHA1
	HN1		CCL5			RGS14		PPA1
	ARHGEF6		FTH1			DDX3X		SYAP1
	GDI2		CD274			ZNF331		EIF3G
	CORO1C		NOP10			C6orf62		MAPKAPK3
	CD80		CALU			STK17A		TSPAN32
	RHOA		APLP2			EIF4A2		RPS25
	NDUFA13		PDZD11			PFDN5		JOSD1
	APOA1BP		SPRED1			SCML1		ARHGAP15
	GSDMD		CALR			OSBPL8		RPLP0
	ITGAE		GIMAP4			ARRB2		TMEM71
	ATP6V1E1		UNC93B1			EVI2B		PTPN7
	BSG		FMNL2			EIF1		RPL36
	RAC2		WIPI1			ZCCHC11		TET2
	MT2A		GADD45G			CLEC2B		PSTPIP1
	PHACTR2		UBD			PRKX		MALT1
	UBE2L6		KLHDC8B			GADD45B		ZNF207
	LSP1		CLEC4E			FLT3LG		PRAM1
	PHTF2		NAA20			CMPK1		SATB1
	WARS		TMBIM1			FAM117B		RNF166
	CUL9		SMS			NPM1		CREM
			GPR34					ACAP1
			SLAMF7					CNN2
			HLA-DRB1					CCR2
			FAM20C					RPS15
			ARSA					PTP4A3
			PPIC					SLC25A3
			P4HA1					PNISR
			AP1B1					RBM39
			VOPP1					KDM7A
			MARCH2					RBM5
			MRPL40					SUSD3
			CLTA					PHF20
			FRMD4A					MAT2A
			SPPL2A					CAP1
			CTSH					SNRPB
			SDC2					MCL1
			GPR137B					BTK
			RBP1					DDIT4
			FAM213A					SFPQ
			SOD2					PLAUR
			SNX24					SNX20
			IGF1					MSN
			GIMAP5					ATG3
			ECM1					FRAT2
			GNS					NLRP1
			S100A11					S100A6
			MS4A6A					CCNI
			EPAS1					RPL9
			SGK1					IL27RA
			RPS27L					ACAA1
			HLA-DRA					IER5
			AMDHD2					ETS2
			SLC35F6					UBXN1
			GALM					ARHGAP9
			MRPL34					CDKN1A
			LAPTM4A					SLC7A5
			MMP19					DIAPH1
			ENPP2					HCLS1
			ATP6V0B					RPS28
			DNAJC5B					ITGAL
			ICAM1					SNAI1
			BHLHE41					RASSF2
			ATP6V0E1					CBX6
			CANX					BLOC1S6
			HLA-DQB1					GABARAPL1
			GATM					FGD3
			DOCK4					RBM25
			LEPROT					CCNL1
			TMEM140					HACD4
			APOL6					SRSF2
			PRDX4					METTL9
			TFEC					RSL24D1
			KCTD12					STX11
			IGF2R					HPRT1
			RIN2					TMPO
			MYO5A					SELPLG
			MDH1					STAT6
			IL15RA					BCL3
			NINJ1					UNC119
			TAPBPL					NDUFA10
			ISCU					UBE2D2
			FAM20A					CSK
			PLXDC2					PPP1R14A
			OTOA					DDX39A
			ANXA4					SYF2
			PSMB5					SYNE3
			AZI2					TRAF3IP3
			HLA-B					SSH2
			NUCB1					RIPK2
			HSPB1					PPP1CB
			HAMP					CDKN1B
			SLC39A11					FGL2
			VKORC1					CCNDBP1
			ENG					NHP2
			FAM127A					SLC2A14
			FAM21C					SRSF7
			DBI					SHKBP1
			SOAT1					H3F3B
			COA6					RXRA
			TMEM86A					JARID2
			LMNA					USP3
			RNF130					MYH9
			TRIP6					BOD1L1
			POMP					RPS6KA3
			S100A13					PIK3R5
			HLA-C					STK38L
			UBB					ZNF90
			CHIT1					POLR1D
			HMGCL					RNF139
			SLC29A1					YPEL5
			TYROBP					HSD17B10
			SCARB1					VMP1
			FKBP15					RPL36AL
			SAMD9L					PTRHD1
			IQGAP2					RBMX
			SLC2A5					NKTR
			CBR1					CMTM6
			PI4K2A					PGK1
			GPR84					KIF22
			TLR7					NKRF
			TM2D2					ARHGEF1
			HAVCR2					FDFT1
			TPM4					MZT2B
			ACAT1					TRAF1
			TMED10					STK4
			FEZ2					AGO2
			SEPT11					ELF2
			CADM1					SRRM2
			PILRA					YWHAZ
			ITPA					CAPN2
			ENPP4					PPM1N
			CNDP2					KDM6B
			ATP6V1E1					LRRFIP1
			CXCL8					ANAPC16
			QKI					HNRNPDL
			DMXL2					SRSF3
			DNPH1					ARHGAP30
			TBC1D2					IDH3G
			APH1A					ETF1
			RALGDS					DDX46
			UGCG					CCT6A
			SEPW1					BACH1
			SNX2					ARPC4
			HSD17B4					CCNH
			TGFBI					CSNK1A1
			OAS2					PHB2
			ATP6AP2					PRPF38B
			CHID1					IMP4
			GPX4					TAF7
			ATP6V1C1					RYBP
			NPTN					MAP3K8
			RHOQ					TRA2B
			ITPR2					EIF5
			ARL6IP1					IL17RA
			TMEM59					SNX17
			IGFBP4					PAG1
			RGS1					CAMK1
			FCER1G					RARA
			TMEM106A					MYD88
			PCBD1					MFNG
			ST3GAL1					TOB2
			OPTN					TTC19
			CD164					SNU13
			PGD					CELF2
			GSTO1					EIF4H
			TNFSF13					PTEN
			SCAMP2					ARF5
			PTTG1IP					RNF11
			OS9					DDX5
			RILP					CIRBP
			APOL1					ARL6IP4
			DDRGK1					VEGFA
			SLC25A24					IMPA2
			BLVRA					RPL12
			PDXK					FXYD5
			USF2					PTPN6
			SLC48A1					RPS20
			RRAGD					HNRNPA3
			NAIP					RLIM
			MT1X					BAZ1A
			OSTM1					CNOT7
			SOCS1					PTMA
			DTX2					ARID3A
			IMP3					NDEL1
			PLEKHO2					ELOVL5
			TMBIM6					ADA
			ARPIN					SRSF6
			RPS19BP1					CSRNP1
			CALM3					CIB1
			PLXND1					HIGD2A
			CORO1B					BBX
			ARHGEF10L					HNRNPD
			UQCR10					TSC22D3

## Sheet: Table S7
Supplementary Table 7. Data underlying TME cell state analysis
Left table: Data underlying Figure 2c-f and Supplementary Figure 6.
Right table: Data underlying Supplementary Figure 6b.
scRNA-seq data	Spatial transcriptomics data	Method	Cell type	Feature	Pathway	NES	P-value		Feature	Cell type	Method	Fraction of expected enrichment direction
Melanoma (Tirosh et al.)	Legacy ST (slide 1, Thrane et al.)	CytoSPACE	CD4 T cells	Exhaustion	CD4 T cell exhaustion (Zheng et al.)	2.38191	0.000129433		CE10	B cells	CytoSPACE	1
Melanoma (Tirosh et al.)	Legacy ST (slide 1, Thrane et al.)	CytoSPACE	CD8 T cells	Exhaustion	CD8 T cell exhaustion (Zheng et al.)	1.81251	0.0001365		CE10	CD4 T cells	CytoSPACE	1
Melanoma (Tirosh et al.)	Legacy ST (slide 1, Thrane et al.)	CytoSPACE	B cells	CE9	CE9 B cells	1.77609	0.0054173		CE10	CD8 T cells	CytoSPACE	0.833333
Melanoma (Tirosh et al.)	Legacy ST (slide 1, Thrane et al.)	CytoSPACE	B cells	CE10	CE10 B cells	-1.12795	0.260998		CE10	Monocytes and Macrophages	CytoSPACE	0.833333
Melanoma (Tirosh et al.)	Legacy ST (slide 1, Thrane et al.)	CytoSPACE	CD8 T cells	CE9	CE9 CD8 T cells	1.96675	0.000129836		CE10	PCs	CytoSPACE	0.333333
Melanoma (Tirosh et al.)	Legacy ST (slide 1, Thrane et al.)	CytoSPACE	CD8 T cells	CE10	CE10 CD8 T cells	-2.61346	0.000419111		CE9	B cells	CytoSPACE	1
Melanoma (Tirosh et al.)	Legacy ST (slide 1, Thrane et al.)	CytoSPACE	CD4 T cells	CE9	CE9 CD4 T cells	2.58677	0.000107078		CE9	CD4 T cells	CytoSPACE	1
Melanoma (Tirosh et al.)	Legacy ST (slide 1, Thrane et al.)	CytoSPACE	CD4 T cells	CE10	CE10 CD4 T cells	-2.98285	0.00130039		CE9	CD8 T cells	CytoSPACE	1
Melanoma (Tirosh et al.)	Legacy ST (slide 1, Thrane et al.)	CytoSPACE	Monocytes and Macrophages	CE9	CE9 Monocytes and Macrophages	1.9279	0.00049456		CE9	Monocytes and Macrophages	CytoSPACE	0.833333
Melanoma (Tirosh et al.)	Legacy ST (slide 1, Thrane et al.)	CytoSPACE	Monocytes and Macrophages	CE10	CE10 Monocytes and Macrophages	-1.68356	0.000126646		CE9	PCs	CytoSPACE	0.666667
Melanoma (Tirosh et al.)	Legacy ST (slide 2, Thrane et al.)	CytoSPACE	CD4 T cells	Exhaustion	CD4 T cell exhaustion (Zheng et al.)	2.24606	0.00011805		Exhaustion	CD4 T cells	CytoSPACE	1
Melanoma (Tirosh et al.)	Legacy ST (slide 2, Thrane et al.)	CytoSPACE	CD8 T cells	Exhaustion	CD8 T cell exhaustion (Zheng et al.)	1.96191	0.000131165		Exhaustion	CD8 T cells	CytoSPACE	1
Melanoma (Tirosh et al.)	Legacy ST (slide 2, Thrane et al.)	CytoSPACE	B cells	CE9	CE9 B cells	1.44036	0.0490734		CE10	B cells	Tangram	0.5
Melanoma (Tirosh et al.)	Legacy ST (slide 2, Thrane et al.)	CytoSPACE	B cells	CE10	CE10 B cells	-1.73235	0.00313381		CE10	CD4 T cells	Tangram	1
Melanoma (Tirosh et al.)	Legacy ST (slide 2, Thrane et al.)	CytoSPACE	CD8 T cells	CE9	CE9 CD8 T cells	1.86263	0.000126791		CE10	CD8 T cells	Tangram	0.5
Melanoma (Tirosh et al.)	Legacy ST (slide 2, Thrane et al.)	CytoSPACE	CD8 T cells	CE10	CE10 CD8 T cells	-2.8032	0.000447828		CE10	Monocytes and Macrophages	Tangram	0.333333
Melanoma (Tirosh et al.)	Legacy ST (slide 2, Thrane et al.)	CytoSPACE	CD4 T cells	CE9	CE9 CD4 T cells	2.42881	0.000102093		CE10	PCs	Tangram	0
Melanoma (Tirosh et al.)	Legacy ST (slide 2, Thrane et al.)	CytoSPACE	CD4 T cells	CE10	CE10 CD4 T cells	-3.16234	0.00425532		CE9	B cells	Tangram	0.333333
Melanoma (Tirosh et al.)	Legacy ST (slide 2, Thrane et al.)	CytoSPACE	Monocytes and Macrophages	CE9	CE9 Monocytes and Macrophages	1.94903	0.000265252		CE9	CD4 T cells	Tangram	1
Melanoma (Tirosh et al.)	Legacy ST (slide 2, Thrane et al.)	CytoSPACE	Monocytes and Macrophages	CE10	CE10 Monocytes and Macrophages	-2.08365	0.000159923		CE9	CD8 T cells	Tangram	0.666667
ER+HER2+ BRCA (Wu et al.)	10x Visium (fresh-frozen)	CytoSPACE	CD4 T cells	Exhaustion	CD4 T cell exhaustion (Zheng et al.)	1.60469	0.00342466		CE9	Monocytes and Macrophages	Tangram	0.333333
ER+HER2+ BRCA (Wu et al.)	10x Visium (fresh-frozen)	CytoSPACE	CD8 T cells	Exhaustion	CD8 T cell exhaustion (Zheng et al.)	1.86082	0.000319642		CE9	PCs	Tangram	1
ER+HER2+ BRCA (Wu et al.)	10x Visium (fresh-frozen)	CytoSPACE	B cells	CE9	CE9 B cells	1.66883	0.00668957		Exhaustion	CD4 T cells	Tangram	1
ER+HER2+ BRCA (Wu et al.)	10x Visium (fresh-frozen)	CytoSPACE	B cells	CE10	CE10 B cells	-1.60191	0.0152452		Exhaustion	CD8 T cells	Tangram	0.5
ER+HER2+ BRCA (Wu et al.)	10x Visium (fresh-frozen)	CytoSPACE	CD8 T cells	CE9	CE9 CD8 T cells	1.42116	0.0192067		CE10	B cells	CellTrek	0.833333
ER+HER2+ BRCA (Wu et al.)	10x Visium (fresh-frozen)	CytoSPACE	CD8 T cells	CE10	CE10 CD8 T cells	1.1125	0.24855		CE10	CD4 T cells	CellTrek	0.833333
ER+HER2+ BRCA (Wu et al.)	10x Visium (fresh-frozen)	CytoSPACE	CD4 T cells	CE9	CE9 CD4 T cells	1.96471	0.000102365		CE10	CD8 T cells	CellTrek	0.333333
ER+HER2+ BRCA (Wu et al.)	10x Visium (fresh-frozen)	CytoSPACE	CD4 T cells	CE10	CE10 CD4 T cells	-1.64331	0.00456621		CE10	Monocytes and Macrophages	CellTrek	0.5
ER+HER2+ BRCA (Wu et al.)	10x Visium (fresh-frozen)	CytoSPACE	Monocytes and Macrophages	CE9	CE9 Monocytes and Macrophages	1.6795	0.000301568		CE10	PCs	CellTrek	0.333333
ER+HER2+ BRCA (Wu et al.)	10x Visium (fresh-frozen)	CytoSPACE	Monocytes and Macrophages	CE10	CE10 Monocytes and Macrophages	-1.44718	0.000607072		CE9	B cells	CellTrek	0.666667
HER2+ BRCA (Wu et al.)	10x Visium (FFPE)	CytoSPACE	CD4 T cells	Exhaustion	CD4 T cell exhaustion (Zheng et al.)	2.49353	0.000121168		CE9	CD4 T cells	CellTrek	0.833333
HER2+ BRCA (Wu et al.)	10x Visium (FFPE)	CytoSPACE	CD8 T cells	Exhaustion	CD8 T cell exhaustion (Zheng et al.)	1.57188	0.00862777		CE9	CD8 T cells	CellTrek	0.5
HER2+ BRCA (Wu et al.)	10x Visium (FFPE)	CytoSPACE	B cells	CE9	CE9 B cells	1.37786	0.0753676		CE9	Monocytes and Macrophages	CellTrek	0.666667
HER2+ BRCA (Wu et al.)	10x Visium (FFPE)	CytoSPACE	B cells	CE10	CE10 B cells	-1.7786	0.00339847		CE9	PCs	CellTrek	0.666667
HER2+ BRCA (Wu et al.)	10x Visium (FFPE)	CytoSPACE	CD8 T cells	CE9	CE9 CD8 T cells	1.88221	0.000130344		Exhaustion	CD4 T cells	CellTrek	0.833333
HER2+ BRCA (Wu et al.)	10x Visium (FFPE)	CytoSPACE	CD8 T cells	CE10	CE10 CD8 T cells	-1.22783	0.0849372		Exhaustion	CD8 T cells	CellTrek	0.5
HER2+ BRCA (Wu et al.)	10x Visium (FFPE)	CytoSPACE	CD4 T cells	CE9	CE9 CD4 T cells	2.9202	0.00010353		CE10	B cells	DistMap	0.166667
HER2+ BRCA (Wu et al.)	10x Visium (FFPE)	CytoSPACE	CD4 T cells	CE10	CE10 CD4 T cells	-3.53037	0.00344828		CE10	CD4 T cells	DistMap	0.333333
HER2+ BRCA (Wu et al.)	10x Visium (FFPE)	CytoSPACE	Monocytes and Macrophages	CE9	CE9 Monocytes and Macrophages	2.28033	0.000117178		CE10	CD8 T cells	DistMap	0.666667
HER2+ BRCA (Wu et al.)	10x Visium (FFPE)	CytoSPACE	Monocytes and Macrophages	CE10	CE10 Monocytes and Macrophages	-2.78082	0.000666667		CE10	Monocytes and Macrophages	DistMap	0.333333
HER2+ BRCA (Wu et al.)	10x Visium (FFPE)	CytoSPACE	PCs	CE9	CE9 PCs	1.79371	0.00556611		CE10	PCs	DistMap	0
HER2+ BRCA (Wu et al.)	10x Visium (FFPE)	CytoSPACE	PCs	CE10	CE10 PCs	-1.00069	0.396346		CE9	B cells	DistMap	0.333333
TNBC BRCA (Wu et al.)	10x Visium (fresh-frozen)	CytoSPACE	CD4 T cells	Exhaustion	CD4 T cell exhaustion (Zheng et al.)	2.36601	0.000117247		CE9	CD4 T cells	DistMap	0.333333
TNBC BRCA (Wu et al.)	10x Visium (fresh-frozen)	CytoSPACE	CD8 T cells	Exhaustion	CD8 T cell exhaustion (Zheng et al.)	2.47495	0.000141044		CE9	CD8 T cells	DistMap	0.5
TNBC BRCA (Wu et al.)	10x Visium (fresh-frozen)	CytoSPACE	B cells	CE9	CE9 B cells	1.8941	0.00780379		CE9	Monocytes and Macrophages	DistMap	0.5
TNBC BRCA (Wu et al.)	10x Visium (fresh-frozen)	CytoSPACE	B cells	CE10	CE10 B cells	-2.2836	0.000213858		CE9	PCs	DistMap	0.666667
TNBC BRCA (Wu et al.)	10x Visium (fresh-frozen)	CytoSPACE	CD8 T cells	CE9	CE9 CD8 T cells	2.64995	0.000133869		Exhaustion	CD4 T cells	DistMap	0.333333
TNBC BRCA (Wu et al.)	10x Visium (fresh-frozen)	CytoSPACE	CD8 T cells	CE10	CE10 CD8 T cells	-3.20347	0.000392465		Exhaustion	CD8 T cells	DistMap	0.333333
TNBC BRCA (Wu et al.)	10x Visium (fresh-frozen)	CytoSPACE	CD4 T cells	CE9	CE9 CD4 T cells	2.58068	0.000101626		CE10	B cells	SpaOTsc	0.75
TNBC BRCA (Wu et al.)	10x Visium (fresh-frozen)	CytoSPACE	CD4 T cells	CE10	CE10 CD4 T cells	-3.33984	0.00515464		CE10	CD4 T cells	SpaOTsc	0.25
TNBC BRCA (Wu et al.)	10x Visium (fresh-frozen)	CytoSPACE	Monocytes and Macrophages	CE9	CE9 Monocytes and Macrophages	2.61873	0.000414766		CE10	CD8 T cells	SpaOTsc	0.75
TNBC BRCA (Wu et al.)	10x Visium (fresh-frozen)	CytoSPACE	Monocytes and Macrophages	CE10	CE10 Monocytes and Macrophages	-2.50307	0.000130787		CE10	Monocytes and Macrophages	SpaOTsc	0.5
TNBC BRCA (Wu et al.)	10x Visium (fresh-frozen)	CytoSPACE	PCs	CE9	CE9 PCs	-2.04314	0.00013403		CE10	PCs	SpaOTsc	0.5
TNBC BRCA (Wu et al.)	10x Visium (fresh-frozen)	CytoSPACE	PCs	CE10	CE10 PCs	1.72911	0.0479111		CE9	B cells	SpaOTsc	0.5
CRC (Lee et al.)	10x Visium (fresh-frozen)	CytoSPACE	CD4 T cells	Exhaustion	CD4 T cell exhaustion (Zheng et al.)	2.04732	0.000107782		CE9	CD4 T cells	SpaOTsc	0.25
CRC (Lee et al.)	10x Visium (fresh-frozen)	CytoSPACE	CD8 T cells	Exhaustion	CD8 T cell exhaustion (Zheng et al.)	1.89148	0.000134662		CE9	CD8 T cells	SpaOTsc	0.75
CRC (Lee et al.)	10x Visium (fresh-frozen)	CytoSPACE	B cells	CE9	CE9 B cells	1.48775	0.0313063		CE9	Monocytes and Macrophages	SpaOTsc	0.5
CRC (Lee et al.)	10x Visium (fresh-frozen)	CytoSPACE	B cells	CE10	CE10 B cells	-1.30975	0.0981727		CE9	PCs	SpaOTsc	0.5
CRC (Lee et al.)	10x Visium (fresh-frozen)	CytoSPACE	CD8 T cells	CE9	CE9 CD8 T cells	2.27148	0.000129921		Exhaustion	CD4 T cells	SpaOTsc	0.25
CRC (Lee et al.)	10x Visium (fresh-frozen)	CytoSPACE	CD8 T cells	CE10	CE10 CD8 T cells	-2.33768	0.000446828		Exhaustion	CD8 T cells	SpaOTsc	0.5
CRC (Lee et al.)	10x Visium (fresh-frozen)	CytoSPACE	CD4 T cells	CE9	CE9 CD4 T cells	2.40642	0.000100231		CE10	B cells	DEEPsc	0.6
CRC (Lee et al.)	10x Visium (fresh-frozen)	CytoSPACE	CD4 T cells	CE10	CE10 CD4 T cells	-2.8254	0.027027		CE10	CD4 T cells	DEEPsc	0.8
CRC (Lee et al.)	10x Visium (fresh-frozen)	CytoSPACE	Monocytes and Macrophages	CE9	CE9 Monocytes and Macrophages	-2.62564	0.000506586		CE10	CD8 T cells	DEEPsc	0.8
CRC (Lee et al.)	10x Visium (fresh-frozen)	CytoSPACE	Monocytes and Macrophages	CE10	CE10 Monocytes and Macrophages	2.0055	0.000125266		CE10	Monocytes and Macrophages	DEEPsc	0.2
CRC (Lee et al.)	10x Visium (fresh-frozen)	CytoSPACE	PCs	CE9	CE9 PCs	1.71751	0.000240819		CE10	PCs	DEEPsc	0.666667
CRC (Lee et al.)	10x Visium (fresh-frozen)	CytoSPACE	PCs	CE10	CE10 PCs	1.46	0.0210181		CE9	B cells	DEEPsc	0.4
Melanoma (Tirosh et al.)	legacy ST (slide 1, Thrane et al.)	Tangram	CD4 T cells	Exhaustion	CD4 T cell exhaustion (Zheng et al.)	1.45423	0.0178464		CE9	CD4 T cells	DEEPsc	0.6
Melanoma (Tirosh et al.)	legacy ST (slide 1, Thrane et al.)	Tangram	CD8 T cells	Exhaustion	CD8 T cell exhaustion (Zheng et al.)	1.30689	0.068424		CE9	CD8 T cells	DEEPsc	0.6
Melanoma (Tirosh et al.)	legacy ST (slide 1, Thrane et al.)	Tangram	B cells	CE9	CE9 B cells	-1.33063	0.0774473		CE9	Monocytes and Macrophages	DEEPsc	0.2
Melanoma (Tirosh et al.)	legacy ST (slide 1, Thrane et al.)	Tangram	B cells	CE10	CE10 B cells	1.28516	0.122995		CE9	PCs	DEEPsc	0.333333
Melanoma (Tirosh et al.)	legacy ST (slide 1, Thrane et al.)	Tangram	CD8 T cells	CE9	CE9 CD8 T cells	1.69648	0.000135962		Exhaustion	CD4 T cells	DEEPsc	0.6
Melanoma (Tirosh et al.)	legacy ST (slide 1, Thrane et al.)	Tangram	CD8 T cells	CE10	CE10 CD8 T cells	-2.29556	0.000371747		Exhaustion	CD8 T cells	DEEPsc	1
Melanoma (Tirosh et al.)	legacy ST (slide 1, Thrane et al.)	Tangram	CD4 T cells	CE9	CE9 CD4 T cells	2.04983	0.000124704		CE10	B cells	SpaGE	0.666667
Melanoma (Tirosh et al.)	legacy ST (slide 1, Thrane et al.)	Tangram	CD4 T cells	CE10	CE10 CD4 T cells	-1.60393	0.000496524		CE10	CD4 T cells	SpaGE	0.833333
Melanoma (Tirosh et al.)	legacy ST (slide 1, Thrane et al.)	Tangram	Monocytes and Macrophages	CE9	CE9 Monocytes and Macrophages	1.75623	0.000132048		CE10	CD8 T cells	SpaGE	0.833333
Melanoma (Tirosh et al.)	legacy ST (slide 1, Thrane et al.)	Tangram	Monocytes and Macrophages	CE10	CE10 Monocytes and Macrophages	-2.05024	0.000405351		CE10	Monocytes and Macrophages	SpaGE	0.333333
Melanoma (Tirosh et al.)	legacy ST (slide 2, Thrane et al.)	Tangram	CD4 T cells	Exhaustion	CD4 T cell exhaustion (Zheng et al.)	1.8717	0.000133085		CE10	PCs	SpaGE	0.666667
Melanoma (Tirosh et al.)	legacy ST (slide 2, Thrane et al.)	Tangram	CD8 T cells	Exhaustion	CD8 T cell exhaustion (Zheng et al.)	-1.1697	0.166802		CE9	B cells	SpaGE	0.833333
Melanoma (Tirosh et al.)	legacy ST (slide 2, Thrane et al.)	Tangram	B cells	CE9	CE9 B cells	-1.25847	0.132191		CE9	CD4 T cells	SpaGE	0.833333
Melanoma (Tirosh et al.)	legacy ST (slide 2, Thrane et al.)	Tangram	B cells	CE10	CE10 B cells	1.01501	0.426302		CE9	CD8 T cells	SpaGE	0.833333
Melanoma (Tirosh et al.)	legacy ST (slide 2, Thrane et al.)	Tangram	CD8 T cells	CE9	CE9 CD8 T cells	1.32417	0.035546		CE9	Monocytes and Macrophages	SpaGE	0.666667
Melanoma (Tirosh et al.)	legacy ST (slide 2, Thrane et al.)	Tangram	CD8 T cells	CE10	CE10 CD8 T cells	1.18897	0.138162		CE9	PCs	SpaGE	0
Melanoma (Tirosh et al.)	legacy ST (slide 2, Thrane et al.)	Tangram	CD4 T cells	CE9	CE9 CD4 T cells	1.73539	0.000110779		Exhaustion	CD4 T cells	SpaGE	0.833333
Melanoma (Tirosh et al.)	legacy ST (slide 2, Thrane et al.)	Tangram	CD4 T cells	CE10	CE10 CD4 T cells	-1.70122	0.0010142		Exhaustion	CD8 T cells	SpaGE	1
Melanoma (Tirosh et al.)	legacy ST (slide 2, Thrane et al.)	Tangram	Monocytes and Macrophages	CE9	CE9 Monocytes and Macrophages	1.81855	0.000146242		CE10	B cells	Seurat	0.5
Melanoma (Tirosh et al.)	legacy ST (slide 2, Thrane et al.)	Tangram	Monocytes and Macrophages	CE10	CE10 Monocytes and Macrophages	-1.87517	0.00032		CE10	CD4 T cells	Seurat	0.166667
ER+HER2+ BRCA (Wu et al.)	10x Visium (fresh-frozen)	Tangram	CD4 T cells	Exhaustion	CD4 T cell exhaustion (Zheng et al.)	1.82107	0.000477099		CE10	CD8 T cells	Seurat	0.2
ER+HER2+ BRCA (Wu et al.)	10x Visium (fresh-frozen)	Tangram	CD8 T cells	Exhaustion	CD8 T cell exhaustion (Zheng et al.)	-1.67515	0.0019251		CE10	Monocytes and Macrophages	Seurat	0.5
ER+HER2+ BRCA (Wu et al.)	10x Visium (fresh-frozen)	Tangram	B cells	CE9	CE9 B cells	-1.64031	0.0108383		CE10	PCs	Seurat	0.666667
ER+HER2+ BRCA (Wu et al.)	10x Visium (fresh-frozen)	Tangram	B cells	CE10	CE10 B cells	1.04428	0.384119		CE9	B cells	Seurat	0.833333
ER+HER2+ BRCA (Wu et al.)	10x Visium (fresh-frozen)	Tangram	CD8 T cells	CE9	CE9 CD8 T cells	-1.32541	0.0454468		CE9	CD4 T cells	Seurat	0.333333
ER+HER2+ BRCA (Wu et al.)	10x Visium (fresh-frozen)	Tangram	CD8 T cells	CE10	CE10 CD8 T cells	1.00987	0.431867		CE9	CD8 T cells	Seurat	0.2
ER+HER2+ BRCA (Wu et al.)	10x Visium (fresh-frozen)	Tangram	CD4 T cells	CE9	CE9 CD4 T cells	2.17292	0.000136986		CE9	Monocytes and Macrophages	Seurat	0.666667
ER+HER2+ BRCA (Wu et al.)	10x Visium (fresh-frozen)	Tangram	CD4 T cells	CE10	CE10 CD4 T cells	-1.57764	0.000374251		CE9	PCs	Seurat	0.666667
ER+HER2+ BRCA (Wu et al.)	10x Visium (fresh-frozen)	Tangram	Monocytes and Macrophages	CE9	CE9 Monocytes and Macrophages	-1.40305	0.00020404		Exhaustion	CD4 T cells	Seurat	0.333333
ER+HER2+ BRCA (Wu et al.)	10x Visium (fresh-frozen)	Tangram	Monocytes and Macrophages	CE10	CE10 Monocytes and Macrophages	1.26839	0.00819992		Exhaustion	CD8 T cells	Seurat	0.2
HER2+ BRCA (Wu et al.)	10x Visium (FFPE)	Tangram	CD4 T cells	Exhaustion	CD4 T cell exhaustion (Zheng et al.)	1.23621	0.133723		CE10	B cells	Harmony	0.6
HER2+ BRCA (Wu et al.)	10x Visium (FFPE)	Tangram	CD8 T cells	Exhaustion	CD8 T cell exhaustion (Zheng et al.)	1.65931	0.00220751		CE10	CD4 T cells	Harmony	0.333333
HER2+ BRCA (Wu et al.)	10x Visium (FFPE)	Tangram	B cells	CE9	CE9 B cells	1.73403	0.00350709		CE10	CD8 T cells	Harmony	0.2
HER2+ BRCA (Wu et al.)	10x Visium (FFPE)	Tangram	B cells	CE10	CE10 B cells	-1.11863	0.27404		CE10	Monocytes and Macrophages	Harmony	0.333333
HER2+ BRCA (Wu et al.)	10x Visium (FFPE)	Tangram	CD8 T cells	CE9	CE9 CD8 T cells	1.20645	0.133164		CE10	PCs	Harmony	0
HER2+ BRCA (Wu et al.)	10x Visium (FFPE)	Tangram	CD8 T cells	CE10	CE10 CD8 T cells	-1.31178	0.047218		CE9	B cells	Harmony	0
HER2+ BRCA (Wu et al.)	10x Visium (FFPE)	Tangram	CD4 T cells	CE9	CE9 CD4 T cells	1.7631	0.000117994		CE9	CD4 T cells	Harmony	0.666667
HER2+ BRCA (Wu et al.)	10x Visium (FFPE)	Tangram	CD4 T cells	CE10	CE10 CD4 T cells	-2.43553	0.000653168		CE9	CD8 T cells	Harmony	0.6
HER2+ BRCA (Wu et al.)	10x Visium (FFPE)	Tangram	Monocytes and Macrophages	CE9	CE9 Monocytes and Macrophages	-1.46076	0.000711744		CE9	Monocytes and Macrophages	Harmony	0.333333
HER2+ BRCA (Wu et al.)	10x Visium (FFPE)	Tangram	Monocytes and Macrophages	CE10	CE10 Monocytes and Macrophages	1.38735	0.00116455		CE9	PCs	Harmony	0
HER2+ BRCA (Wu et al.)	10x Visium (FFPE)	Tangram	PCs	CE9	CE9 PCs	1.36825	0.046785		Exhaustion	CD4 T cells	Harmony	0.666667
HER2+ BRCA (Wu et al.)	10x Visium (FFPE)	Tangram	PCs	CE10	CE10 PCs	0.624553	0.939192		Exhaustion	CD8 T cells	Harmony	0.6
TNBC BRCA (Wu et al.)	10x Visium (fresh-frozen)	Tangram	CD4 T cells	Exhaustion	CD4 T cell exhaustion (Zheng et al.)	2.03013	0.000153846		CE10	B cells	LIGER	0.666667
TNBC BRCA (Wu et al.)	10x Visium (fresh-frozen)	Tangram	CD8 T cells	Exhaustion	CD8 T cell exhaustion (Zheng et al.)	-1.25407	0.108271		CE10	CD4 T cells	LIGER	0.8
TNBC BRCA (Wu et al.)	10x Visium (fresh-frozen)	Tangram	B cells	CE9	CE9 B cells	1.46844	0.0574081		CE10	CD8 T cells	LIGER	0.666667
TNBC BRCA (Wu et al.)	10x Visium (fresh-frozen)	Tangram	B cells	CE10	CE10 B cells	-2.41594	0.000213038		CE10	Monocytes and Macrophages	LIGER	0
TNBC BRCA (Wu et al.)	10x Visium (fresh-frozen)	Tangram	CD8 T cells	CE9	CE9 CD8 T cells	-1.39293	0.0261628		CE10	PCs	LIGER	1
TNBC BRCA (Wu et al.)	10x Visium (fresh-frozen)	Tangram	CD8 T cells	CE10	CE10 CD8 T cells	1.43669	0.0148645		CE9	B cells	LIGER	0.5
TNBC BRCA (Wu et al.)	10x Visium (fresh-frozen)	Tangram	CD4 T cells	CE9	CE9 CD4 T cells	1.67255	0.000129383		CE9	CD4 T cells	LIGER	0.833333
TNBC BRCA (Wu et al.)	10x Visium (fresh-frozen)	Tangram	CD4 T cells	CE10	CE10 CD4 T cells	-1.3061	0.00726282		CE9	CD8 T cells	LIGER	0.833333
TNBC BRCA (Wu et al.)	10x Visium (fresh-frozen)	Tangram	Monocytes and Macrophages	CE9	CE9 Monocytes and Macrophages	-1.52624	0.00044603		CE9	Monocytes and Macrophages	LIGER	0.166667
TNBC BRCA (Wu et al.)	10x Visium (fresh-frozen)	Tangram	Monocytes and Macrophages	CE10	CE10 Monocytes and Macrophages	1.39279	0.00271003		CE9	PCs	LIGER	0
TNBC BRCA (Wu et al.)	10x Visium (fresh-frozen)	Tangram	PCs	CE9	CE9 PCs	1.63418	0.0267985		Exhaustion	CD4 T cells	LIGER	0.666667
TNBC BRCA (Wu et al.)	10x Visium (fresh-frozen)	Tangram	PCs	CE10	CE10 PCs	1.44126	0.0713353		Exhaustion	CD8 T cells	LIGER	1
CRC (Lee et al.)	10x Visium (fresh-frozen)	Tangram	CD4 T cells	Exhaustion	CD4 T cell exhaustion (Zheng et al.)	1.1442	0.230347		CE10	B cells	Pearson correlation	0.5
CRC (Lee et al.)	10x Visium (fresh-frozen)	Tangram	CD8 T cells	Exhaustion	CD8 T cell exhaustion (Zheng et al.)	1.33447	0.0634293		CE10	CD4 T cells	Pearson correlation	0.666667
CRC (Lee et al.)	10x Visium (fresh-frozen)	Tangram	B cells	CE9	CE9 B cells	-0.887416	0.647835		CE10	CD8 T cells	Pearson correlation	0.833333
CRC (Lee et al.)	10x Visium (fresh-frozen)	Tangram	B cells	CE10	CE10 B cells	-1.26505	0.140132		CE10	Monocytes and Macrophages	Pearson correlation	0.666667
CRC (Lee et al.)	10x Visium (fresh-frozen)	Tangram	CD8 T cells	CE9	CE9 CD8 T cells	1.78063	0.000558451		CE10	PCs	Pearson correlation	0.333333
CRC (Lee et al.)	10x Visium (fresh-frozen)	Tangram	CD8 T cells	CE10	CE10 CD8 T cells	-1.12007	0.224816		CE9	B cells	Pearson correlation	0.5
CRC (Lee et al.)	10x Visium (fresh-frozen)	Tangram	CD4 T cells	CE9	CE9 CD4 T cells	1.74174	0.000124193		CE9	CD4 T cells	Pearson correlation	0.666667
CRC (Lee et al.)	10x Visium (fresh-frozen)	Tangram	CD4 T cells	CE10	CE10 CD4 T cells	-1.53141	0.000499002		CE9	CD8 T cells	Pearson correlation	0.666667
CRC (Lee et al.)	10x Visium (fresh-frozen)	Tangram	Monocytes and Macrophages	CE9	CE9 Monocytes and Macrophages	-2.52805	0.000197394		CE9	Monocytes and Macrophages	Pearson correlation	0.666667
CRC (Lee et al.)	10x Visium (fresh-frozen)	Tangram	Monocytes and Macrophages	CE10	CE10 Monocytes and Macrophages	1.61385	0.000204708		CE9	PCs	Pearson correlation	0.333333
CRC (Lee et al.)	10x Visium (fresh-frozen)	Tangram	PCs	CE9	CE9 PCs	1.62506	0.000102323		Exhaustion	CD4 T cells	Pearson correlation	0.666667
CRC (Lee et al.)	10x Visium (fresh-frozen)	Tangram	PCs	CE10	CE10 PCs	1.34577	0.0348539		Exhaustion	CD8 T cells	Pearson correlation	0.666667
Melanoma (Tirosh et al.)	legacy ST (slide 1, Thrane et al.)	CellTrek	CD4 T cells	Exhaustion	CD4 T cell exhaustion (Zheng et al.)	2.1111	0.000108578		CE10	B cells	Spearman correlation	0.833333
Melanoma (Tirosh et al.)	legacy ST (slide 1, Thrane et al.)	CellTrek	CD8 T cells	Exhaustion	CD8 T cell exhaustion (Zheng et al.)	1.95049	0.000146028		CE10	CD4 T cells	Spearman correlation	0.8
Melanoma (Tirosh et al.)	legacy ST (slide 1, Thrane et al.)	CellTrek	B cells	CE9	CE9 B cells	1.28653	0.119288		CE10	CD8 T cells	Spearman correlation	0.833333
Melanoma (Tirosh et al.)	legacy ST (slide 1, Thrane et al.)	CellTrek	B cells	CE10	CE10 B cells	-1.52761	0.0188857		CE10	Monocytes and Macrophages	Spearman correlation	0.666667
Melanoma (Tirosh et al.)	legacy ST (slide 1, Thrane et al.)	CellTrek	CD8 T cells	CE9	CE9 CD8 T cells	2.26732	0.000140115		CE10	PCs	Spearman correlation	0
Melanoma (Tirosh et al.)	legacy ST (slide 1, Thrane et al.)	CellTrek	CD8 T cells	CE10	CE10 CD8 T cells	-2.63076	0.0003427		CE9	B cells	Spearman correlation	0.5
Melanoma (Tirosh et al.)	legacy ST (slide 1, Thrane et al.)	CellTrek	CD4 T cells	CE9	CE9 CD4 T cells	2.26002	0.000100251		CE9	CD4 T cells	Spearman correlation	0.8
Melanoma (Tirosh et al.)	legacy ST (slide 1, Thrane et al.)	CellTrek	CD4 T cells	CE10	CE10 CD4 T cells	-3.37767	0.030303		CE9	CD8 T cells	Spearman correlation	0.5
Melanoma (Tirosh et al.)	legacy ST (slide 1, Thrane et al.)	CellTrek	Monocytes and Macrophages	CE9	CE9 Monocytes and Macrophages	2.74272	0.000202102		CE9	Monocytes and Macrophages	Spearman correlation	0.666667
Melanoma (Tirosh et al.)	legacy ST (slide 1, Thrane et al.)	CellTrek	Monocytes and Macrophages	CE10	CE10 Monocytes and Macrophages	-2.33426	0.000197707		CE9	PCs	Spearman correlation	0.666667
Melanoma (Tirosh et al.)	legacy ST (slide 2, Thrane et al.)	CellTrek	CD4 T cells	Exhaustion	CD4 T cell exhaustion (Zheng et al.)	2.00531	0.000129971		Exhaustion	CD4 T cells	Spearman correlation	0.8
Melanoma (Tirosh et al.)	legacy ST (slide 2, Thrane et al.)	CellTrek	CD8 T cells	Exhaustion	CD8 T cell exhaustion (Zheng et al.)	1.56623	0.00454545		Exhaustion	CD8 T cells	Spearman correlation	0.833333
Melanoma (Tirosh et al.)	legacy ST (slide 2, Thrane et al.)	CellTrek	B cells	CE9	CE9 B cells	-1.65646	0.00591716		CE10	B cells	Euclidean distance	0
Melanoma (Tirosh et al.)	legacy ST (slide 2, Thrane et al.)	CellTrek	B cells	CE10	CE10 B cells	-1.73887	0.00224827		CE10	CD4 T cells	Euclidean distance	0
Melanoma (Tirosh et al.)	legacy ST (slide 2, Thrane et al.)	CellTrek	CD8 T cells	CE9	CE9 CD8 T cells	-1.29795	0.0522		CE10	CD8 T cells	Euclidean distance	0.5
Melanoma (Tirosh et al.)	legacy ST (slide 2, Thrane et al.)	CellTrek	CD8 T cells	CE10	CE10 CD8 T cells	1.7721	0.000720461		CE10	Monocytes and Macrophages	Euclidean distance	0.166667
Melanoma (Tirosh et al.)	legacy ST (slide 2, Thrane et al.)	CellTrek	CD4 T cells	CE9	CE9 CD4 T cells	2.20136	0.000107933		CE10	PCs	Euclidean distance	0
Melanoma (Tirosh et al.)	legacy ST (slide 2, Thrane et al.)	CellTrek	CD4 T cells	CE10	CE10 CD4 T cells	-2.56115	0.00130719		CE9	B cells	Euclidean distance	0.5
Melanoma (Tirosh et al.)	legacy ST (slide 2, Thrane et al.)	CellTrek	Monocytes and Macrophages	CE9	CE9 Monocytes and Macrophages	-1.35442	0.000960615		CE9	CD4 T cells	Euclidean distance	0
Melanoma (Tirosh et al.)	legacy ST (slide 2, Thrane et al.)	CellTrek	Monocytes and Macrophages	CE10	CE10 Monocytes and Macrophages	1.60385	0.000172682		CE9	CD8 T cells	Euclidean distance	0.75
ER+HER2+ BRCA (Wu et al.)	10x Visium (fresh-frozen)	CellTrek	CD4 T cells	Exhaustion	CD4 T cell exhaustion (Zheng et al.)	1.812	0.000146071		CE9	Monocytes and Macrophages	Euclidean distance	0.166667
ER+HER2+ BRCA (Wu et al.)	10x Visium (fresh-frozen)	CellTrek	CD8 T cells	Exhaustion	CD8 T cell exhaustion (Zheng et al.)	1.83176	0.00016488		CE9	PCs	Euclidean distance	0
ER+HER2+ BRCA (Wu et al.)	10x Visium (fresh-frozen)	CellTrek	B cells	CE9	CE9 B cells	1.08949	0.323053		Exhaustion	CD4 T cells	Euclidean distance	0
ER+HER2+ BRCA (Wu et al.)	10x Visium (fresh-frozen)	CellTrek	B cells	CE10	CE10 B cells	1.533	0.0272569		Exhaustion	CD8 T cells	Euclidean distance	0.5
ER+HER2+ BRCA (Wu et al.)	10x Visium (fresh-frozen)	CellTrek	CD8 T cells	CE9	CE9 CD8 T cells	2.34057	0.000160823
ER+HER2+ BRCA (Wu et al.)	10x Visium (fresh-frozen)	CellTrek	CD8 T cells	CE10	CE10 CD8 T cells	-1.01953	0.406217
ER+HER2+ BRCA (Wu et al.)	10x Visium (fresh-frozen)	CellTrek	CD4 T cells	CE9	CE9 CD4 T cells	2.83216	0.000120048
ER+HER2+ BRCA (Wu et al.)	10x Visium (fresh-frozen)	CellTrek	CD4 T cells	CE10	CE10 CD4 T cells	-1.74231	0.00059952
ER+HER2+ BRCA (Wu et al.)	10x Visium (fresh-frozen)	CellTrek	Monocytes and Macrophages	CE9	CE9 Monocytes and Macrophages	-1.32415	0.00389695
ER+HER2+ BRCA (Wu et al.)	10x Visium (fresh-frozen)	CellTrek	Monocytes and Macrophages	CE10	CE10 Monocytes and Macrophages	1.69222	0.00125313
HER2+ BRCA (Wu et al.)	10x Visium (FFPE)	CellTrek	CD4 T cells	Exhaustion	CD4 T cell exhaustion (Zheng et al.)	1.28991	0.0953425
HER2+ BRCA (Wu et al.)	10x Visium (FFPE)	CellTrek	CD8 T cells	Exhaustion	CD8 T cell exhaustion (Zheng et al.)	-1.22196	0.132598
HER2+ BRCA (Wu et al.)	10x Visium (FFPE)	CellTrek	B cells	CE9	CE9 B cells	0.924237	0.579262
HER2+ BRCA (Wu et al.)	10x Visium (FFPE)	CellTrek	B cells	CE10	CE10 B cells	-2.28481	0.000328623
HER2+ BRCA (Wu et al.)	10x Visium (FFPE)	CellTrek	CD8 T cells	CE9	CE9 CD8 T cells	1.73496	0.000714456
HER2+ BRCA (Wu et al.)	10x Visium (FFPE)	CellTrek	CD8 T cells	CE10	CE10 CD8 T cells	1.08008	0.287091
HER2+ BRCA (Wu et al.)	10x Visium (FFPE)	CellTrek	CD4 T cells	CE9	CE9 CD4 T cells	1.27183	0.0324349
HER2+ BRCA (Wu et al.)	10x Visium (FFPE)	CellTrek	CD4 T cells	CE10	CE10 CD4 T cells	-2.62011	0.000906618
HER2+ BRCA (Wu et al.)	10x Visium (FFPE)	CellTrek	Monocytes and Macrophages	CE9	CE9 Monocytes and Macrophages	1.95476	0.000127861
HER2+ BRCA (Wu et al.)	10x Visium (FFPE)	CellTrek	Monocytes and Macrophages	CE10	CE10 Monocytes and Macrophages	-2.55274	0.000462749
HER2+ BRCA (Wu et al.)	10x Visium (FFPE)	CellTrek	PCs	CE9	CE9 PCs	1.37145	0.0829171
HER2+ BRCA (Wu et al.)	10x Visium (FFPE)	CellTrek	PCs	CE10	CE10 PCs	0.877687	0.656277
TNBC BRCA (Wu et al.)	10x Visium (fresh-frozen)	CellTrek	CD4 T cells	Exhaustion	CD4 T cell exhaustion (Zheng et al.)	1.3117	0.0794331
TNBC BRCA (Wu et al.)	10x Visium (fresh-frozen)	CellTrek	CD8 T cells	Exhaustion	CD8 T cell exhaustion (Zheng et al.)	-1.38958	0.0420363
TNBC BRCA (Wu et al.)	10x Visium (fresh-frozen)	CellTrek	B cells	CE9	CE9 B cells	1.57956	0.014016
TNBC BRCA (Wu et al.)	10x Visium (fresh-frozen)	CellTrek	B cells	CE10	CE10 B cells	-2.4765	0.000332116
TNBC BRCA (Wu et al.)	10x Visium (fresh-frozen)	CellTrek	CD8 T cells	CE9	CE9 CD8 T cells	-1.31398	0.0542681
TNBC BRCA (Wu et al.)	10x Visium (fresh-frozen)	CellTrek	CD8 T cells	CE10	CE10 CD8 T cells	1.25941	0.0951141
TNBC BRCA (Wu et al.)	10x Visium (fresh-frozen)	CellTrek	CD4 T cells	CE9	CE9 CD4 T cells	1.56265	0.000279096
TNBC BRCA (Wu et al.)	10x Visium (fresh-frozen)	CellTrek	CD4 T cells	CE10	CE10 CD4 T cells	-1.73476	0.000351617
TNBC BRCA (Wu et al.)	10x Visium (fresh-frozen)	CellTrek	Monocytes and Macrophages	CE9	CE9 Monocytes and Macrophages	1.66571	0.000146843
TNBC BRCA (Wu et al.)	10x Visium (fresh-frozen)	CellTrek	Monocytes and Macrophages	CE10	CE10 Monocytes and Macrophages	1.49644	0.000294768
TNBC BRCA (Wu et al.)	10x Visium (fresh-frozen)	CellTrek	PCs	CE9	CE9 PCs	1.56582	0.00390451
TNBC BRCA (Wu et al.)	10x Visium (fresh-frozen)	CellTrek	PCs	CE10	CE10 PCs	1.48541	0.010803
CRC (Lee et al.)	10x Visium (fresh-frozen)	CellTrek	CD4 T cells	Exhaustion	CD4 T cell exhaustion (Zheng et al.)	-2.23175	0.000143719
CRC (Lee et al.)	10x Visium (fresh-frozen)	CellTrek	CD8 T cells	Exhaustion	CD8 T cell exhaustion (Zheng et al.)	-1.5386	0.0118721
CRC (Lee et al.)	10x Visium (fresh-frozen)	CellTrek	B cells	CE9	CE9 B cells	-2.06962	0.000163854
CRC (Lee et al.)	10x Visium (fresh-frozen)	CellTrek	B cells	CE10	CE10 B cells	-1.71153	0.00434274
CRC (Lee et al.)	10x Visium (fresh-frozen)	CellTrek	CD8 T cells	CE9	CE9 CD8 T cells	-1.97691	0.000180766
CRC (Lee et al.)	10x Visium (fresh-frozen)	CellTrek	CD8 T cells	CE10	CE10 CD8 T cells	1.07023	0.30628
CRC (Lee et al.)	10x Visium (fresh-frozen)	CellTrek	CD4 T cells	CE9	CE9 CD4 T cells	-2.45239	0.000116401
CRC (Lee et al.)	10x Visium (fresh-frozen)	CellTrek	CD4 T cells	CE10	CE10 CD4 T cells	2.04036	0.000681663
CRC (Lee et al.)	10x Visium (fresh-frozen)	CellTrek	Monocytes and Macrophages	CE9	CE9 Monocytes and Macrophages	2.32075	0.00016292
CRC (Lee et al.)	10x Visium (fresh-frozen)	CellTrek	Monocytes and Macrophages	CE10	CE10 Monocytes and Macrophages	-1.42178	0.00283578
CRC (Lee et al.)	10x Visium (fresh-frozen)	CellTrek	PCs	CE9	CE9 PCs	-1.10769	0.310489
CRC (Lee et al.)	10x Visium (fresh-frozen)	CellTrek	PCs	CE10	CE10 PCs	-1.38839	0.10148
Melanoma (Tirosh et al.)	Legacy ST (slide 1, Thrane et al.)	DistMap	CD4 T cells	Exhaustion	CD4 T cell exhaustion (Zheng et al.)	-1.29383	0.0753368
Melanoma (Tirosh et al.)	Legacy ST (slide 1, Thrane et al.)	DistMap	CD8 T cells	Exhaustion	CD8 T cell exhaustion (Zheng et al.)	-2.06516	0.000229621
Melanoma (Tirosh et al.)	Legacy ST (slide 1, Thrane et al.)	DistMap	B cells	CE9	CE9 B cells	-1.246	0.14093
Melanoma (Tirosh et al.)	Legacy ST (slide 1, Thrane et al.)	DistMap	B cells	CE10	CE10 B cells	1.0855	0.328356
Melanoma (Tirosh et al.)	Legacy ST (slide 1, Thrane et al.)	DistMap	CD8 T cells	CE9	CE9 CD8 T cells	-2.08529	0.000236407
Melanoma (Tirosh et al.)	Legacy ST (slide 1, Thrane et al.)	DistMap	CD8 T cells	CE10	CE10 CD8 T cells	2.22645	0.000171733
Melanoma (Tirosh et al.)	Legacy ST (slide 1, Thrane et al.)	DistMap	CD4 T cells	CE9	CE9 CD4 T cells	-2.22997	0.000112752
Melanoma (Tirosh et al.)	Legacy ST (slide 1, Thrane et al.)	DistMap	CD4 T cells	CE10	CE10 CD4 T cells	1.81437	0.000835422
Melanoma (Tirosh et al.)	Legacy ST (slide 1, Thrane et al.)	DistMap	Monocytes and Macrophages	CE9	CE9 Monocytes and Macrophages	-1.51931	0.000372856
Melanoma (Tirosh et al.)	Legacy ST (slide 1, Thrane et al.)	DistMap	Monocytes and Macrophages	CE10	CE10 Monocytes and Macrophages	1.40389	0.000271924
Melanoma (Tirosh et al.)	Legacy ST (slide 2, Thrane et al.)	DistMap	CD4 T cells	Exhaustion	CD4 T cell exhaustion (Zheng et al.)	1.69584	0.00094518
Melanoma (Tirosh et al.)	Legacy ST (slide 2, Thrane et al.)	DistMap	CD8 T cells	Exhaustion	CD8 T cell exhaustion (Zheng et al.)	2.365	0.000137931
Melanoma (Tirosh et al.)	Legacy ST (slide 2, Thrane et al.)	DistMap	B cells	CE9	CE9 B cells	-1.51748	0.0296871
Melanoma (Tirosh et al.)	Legacy ST (slide 2, Thrane et al.)	DistMap	B cells	CE10	CE10 B cells	2.36889	0.000177936
Melanoma (Tirosh et al.)	Legacy ST (slide 2, Thrane et al.)	DistMap	CD8 T cells	CE9	CE9 CD8 T cells	1.96714	0.000131666
Melanoma (Tirosh et al.)	Legacy ST (slide 2, Thrane et al.)	DistMap	CD8 T cells	CE10	CE10 CD8 T cells	-2.58969	0.000392773
Melanoma (Tirosh et al.)	Legacy ST (slide 2, Thrane et al.)	DistMap	CD4 T cells	CE9	CE9 CD4 T cells	1.66757	0.000137005
Melanoma (Tirosh et al.)	Legacy ST (slide 2, Thrane et al.)	DistMap	CD4 T cells	CE10	CE10 CD4 T cells	-2.01385	0.000369686
Melanoma (Tirosh et al.)	Legacy ST (slide 2, Thrane et al.)	DistMap	Monocytes and Macrophages	CE9	CE9 Monocytes and Macrophages	1.37608	0.000772997
Melanoma (Tirosh et al.)	Legacy ST (slide 2, Thrane et al.)	DistMap	Monocytes and Macrophages	CE10	CE10 Monocytes and Macrophages	1.18499	0.0358698
ER+HER2+ BRCA (Wu et al.)	10x Visium (fresh-frozen)	DistMap	CD4 T cells	Exhaustion	CD4 T cell exhaustion (Zheng et al.)	2.18302	0.000133923
ER+HER2+ BRCA (Wu et al.)	10x Visium (fresh-frozen)	DistMap	CD8 T cells	Exhaustion	CD8 T cell exhaustion (Zheng et al.)	1.72052	0.00110742
ER+HER2+ BRCA (Wu et al.)	10x Visium (fresh-frozen)	DistMap	B cells	CE9	CE9 B cells	-0.899693	0.63284
ER+HER2+ BRCA (Wu et al.)	10x Visium (fresh-frozen)	DistMap	B cells	CE10	CE10 B cells	2.14796	0.000167504
ER+HER2+ BRCA (Wu et al.)	10x Visium (fresh-frozen)	DistMap	CD8 T cells	CE9	CE9 CD8 T cells	2.22441	0.00018406
ER+HER2+ BRCA (Wu et al.)	10x Visium (fresh-frozen)	DistMap	CD8 T cells	CE10	CE10 CD8 T cells	-1.31225	0.0489526
ER+HER2+ BRCA (Wu et al.)	10x Visium (fresh-frozen)	DistMap	CD4 T cells	CE9	CE9 CD4 T cells	2.23543	0.000110229
ER+HER2+ BRCA (Wu et al.)	10x Visium (fresh-frozen)	DistMap	CD4 T cells	CE10	CE10 CD4 T cells	-2.08137	0.00111607
ER+HER2+ BRCA (Wu et al.)	10x Visium (fresh-frozen)	DistMap	Monocytes and Macrophages	CE9	CE9 Monocytes and Macrophages	2.23595	0.00166667
ER+HER2+ BRCA (Wu et al.)	10x Visium (fresh-frozen)	DistMap	Monocytes and Macrophages	CE10	CE10 Monocytes and Macrophages	-1.77624	0.000106406
HER2+ BRCA (Wu et al.)	10x Visium (FFPE)	DistMap	CD4 T cells	Exhaustion	CD4 T cell exhaustion (Zheng et al.)	-2.20013	0.000127796
HER2+ BRCA (Wu et al.)	10x Visium (FFPE)	DistMap	CD8 T cells	Exhaustion	CD8 T cell exhaustion (Zheng et al.)	-1.37819	0.0369174
HER2+ BRCA (Wu et al.)	10x Visium (FFPE)	DistMap	B cells	CE9	CE9 B cells	1.23093	0.166774
HER2+ BRCA (Wu et al.)	10x Visium (FFPE)	DistMap	B cells	CE10	CE10 B cells	1.25839	0.149282
HER2+ BRCA (Wu et al.)	10x Visium (FFPE)	DistMap	CD8 T cells	CE9	CE9 CD8 T cells	1.28934	0.0679012
HER2+ BRCA (Wu et al.)	10x Visium (FFPE)	DistMap	CD8 T cells	CE10	CE10 CD8 T cells	-1.56206	0.00357995
HER2+ BRCA (Wu et al.)	10x Visium (FFPE)	DistMap	CD4 T cells	CE9	CE9 CD4 T cells	-2.62521	0.000106112
HER2+ BRCA (Wu et al.)	10x Visium (FFPE)	DistMap	CD4 T cells	CE10	CE10 CD4 T cells	2.46547	0.00180505
HER2+ BRCA (Wu et al.)	10x Visium (FFPE)	DistMap	Monocytes and Macrophages	CE9	CE9 Monocytes and Macrophages	-1.68401	0.000145603
HER2+ BRCA (Wu et al.)	10x Visium (FFPE)	DistMap	Monocytes and Macrophages	CE10	CE10 Monocytes and Macrophages	1.97155	0.000313185
HER2+ BRCA (Wu et al.)	10x Visium (FFPE)	DistMap	PCs	CE9	CE9 PCs	1.51309	0.0301335
HER2+ BRCA (Wu et al.)	10x Visium (FFPE)	DistMap	PCs	CE10	CE10 PCs	1.301	0.136502
TNBC BRCA (Wu et al.)	10x Visium (fresh-frozen)	DistMap	CD4 T cells	Exhaustion	CD4 T cell exhaustion (Zheng et al.)	-2.00756	0.000140548
TNBC BRCA (Wu et al.)	10x Visium (fresh-frozen)	DistMap	CD8 T cells	Exhaustion	CD8 T cell exhaustion (Zheng et al.)	-2.05278	0.000170039
TNBC BRCA (Wu et al.)	10x Visium (fresh-frozen)	DistMap	B cells	CE9	CE9 B cells	1.8176	0.00149566
TNBC BRCA (Wu et al.)	10x Visium (fresh-frozen)	DistMap	B cells	CE10	CE10 B cells	-2.97592	0.000297708
TNBC BRCA (Wu et al.)	10x Visium (fresh-frozen)	DistMap	CD8 T cells	CE9	CE9 CD8 T cells	-2.37508	0.000167504
TNBC BRCA (Wu et al.)	10x Visium (fresh-frozen)	DistMap	CD8 T cells	CE10	CE10 CD8 T cells	-1.16458	0.175644
TNBC BRCA (Wu et al.)	10x Visium (fresh-frozen)	DistMap	CD4 T cells	CE9	CE9 CD4 T cells	-2.71542	0.000115367
TNBC BRCA (Wu et al.)	10x Visium (fresh-frozen)	DistMap	CD4 T cells	CE10	CE10 CD4 T cells	2.38752	0.000746269
TNBC BRCA (Wu et al.)	10x Visium (fresh-frozen)	DistMap	Monocytes and Macrophages	CE9	CE9 Monocytes and Macrophages	-2.0499	0.000147863
TNBC BRCA (Wu et al.)	10x Visium (fresh-frozen)	DistMap	Monocytes and Macrophages	CE10	CE10 Monocytes and Macrophages	2.65106	0.000305344
TNBC BRCA (Wu et al.)	10x Visium (fresh-frozen)	DistMap	PCs	CE9	CE9 PCs	-1.7535	0.047229
TNBC BRCA (Wu et al.)	10x Visium (fresh-frozen)	DistMap	PCs	CE10	CE10 PCs	1.62261	0.0367289
CRC (Lee et al.)	10x Visium (fresh-frozen)	DistMap	CD4 T cells	Exhaustion	CD4 T cell exhaustion (Zheng et al.)	-2.22437	0.000115433
CRC (Lee et al.)	10x Visium (fresh-frozen)	DistMap	CD8 T cells	Exhaustion	CD8 T cell exhaustion (Zheng et al.)	-2.13524	0.000170648
CRC (Lee et al.)	10x Visium (fresh-frozen)	DistMap	B cells	CE9	CE9 B cells	-1.07769	0.321827
CRC (Lee et al.)	10x Visium (fresh-frozen)	DistMap	B cells	CE10	CE10 B cells	1.90975	0.000420816
CRC (Lee et al.)	10x Visium (fresh-frozen)	DistMap	CD8 T cells	CE9	CE9 CD8 T cells	-2.94169	0.000160875
CRC (Lee et al.)	10x Visium (fresh-frozen)	DistMap	CD8 T cells	CE10	CE10 CD8 T cells	2.26542	0.000254518
CRC (Lee et al.)	10x Visium (fresh-frozen)	DistMap	CD4 T cells	CE9	CE9 CD4 T cells	-2.70595	0.000101143
CRC (Lee et al.)	10x Visium (fresh-frozen)	DistMap	CD4 T cells	CE10	CE10 CD4 T cells	3.48052	0.00787402
CRC (Lee et al.)	10x Visium (fresh-frozen)	DistMap	Monocytes and Macrophages	CE9	CE9 Monocytes and Macrophages	2.76515	0.000138485
CRC (Lee et al.)	10x Visium (fresh-frozen)	DistMap	Monocytes and Macrophages	CE10	CE10 Monocytes and Macrophages	-2.42326	0.000351865
CRC (Lee et al.)	10x Visium (fresh-frozen)	DistMap	PCs	CE9	CE9 PCs	1.85006	0.000118078
CRC (Lee et al.)	10x Visium (fresh-frozen)	DistMap	PCs	CE10	CE10 PCs	1.52513	0.0150268
Melanoma (Tirosh et al.)	Legacy ST (slide 1, Thrane et al.)	SpaOTsc	CD4 T cells	Exhaustion	CD4 T cell exhaustion (Zheng et al.)	1.95857	0.000139645
Melanoma (Tirosh et al.)	Legacy ST (slide 1, Thrane et al.)	SpaOTsc	CD8 T cells	Exhaustion	CD8 T cell exhaustion (Zheng et al.)	1.77072	0.000342173
Melanoma (Tirosh et al.)	Legacy ST (slide 1, Thrane et al.)	SpaOTsc	B cells	CE9	CE9 B cells	-1.35056	0.06945
Melanoma (Tirosh et al.)	Legacy ST (slide 1, Thrane et al.)	SpaOTsc	B cells	CE10	CE10 B cells	1.23796	0.146643
Melanoma (Tirosh et al.)	Legacy ST (slide 1, Thrane et al.)	SpaOTsc	CD8 T cells	CE9	CE9 CD8 T cells	2.37007	0.000163026
Melanoma (Tirosh et al.)	Legacy ST (slide 1, Thrane et al.)	SpaOTsc	CD8 T cells	CE10	CE10 CD8 T cells	-2.03685	0.000250564
Melanoma (Tirosh et al.)	Legacy ST (slide 1, Thrane et al.)	SpaOTsc	CD4 T cells	CE9	CE9 CD4 T cells	2.45011	0.000114403
Melanoma (Tirosh et al.)	Legacy ST (slide 1, Thrane et al.)	SpaOTsc	CD4 T cells	CE10	CE10 CD4 T cells	-1.92882	0.000744602
Melanoma (Tirosh et al.)	Legacy ST (slide 1, Thrane et al.)	SpaOTsc	Monocytes and Macrophages	CE9	CE9 Monocytes and Macrophages	2.08201	0.000309215
Melanoma (Tirosh et al.)	Legacy ST (slide 1, Thrane et al.)	SpaOTsc	Monocytes and Macrophages	CE10	CE10 Monocytes and Macrophages	-2.15207	0.000146284
Melanoma (Tirosh et al.)	Legacy ST (slide 2, Thrane et al.)	SpaOTsc	CD4 T cells	Exhaustion	CD4 T cell exhaustion (Zheng et al.)	-1.36816	0.0458123
Melanoma (Tirosh et al.)	Legacy ST (slide 2, Thrane et al.)	SpaOTsc	CD8 T cells	Exhaustion	CD8 T cell exhaustion (Zheng et al.)	-1.25192	0.0977778
Melanoma (Tirosh et al.)	Legacy ST (slide 2, Thrane et al.)	SpaOTsc	B cells	CE9	CE9 B cells	1.35039	0.0907954
Melanoma (Tirosh et al.)	Legacy ST (slide 2, Thrane et al.)	SpaOTsc	B cells	CE10	CE10 B cells	-1.08871	0.308395
Melanoma (Tirosh et al.)	Legacy ST (slide 2, Thrane et al.)	SpaOTsc	CD8 T cells	CE9	CE9 CD8 T cells	-1.30928	0.0400364
Melanoma (Tirosh et al.)	Legacy ST (slide 2, Thrane et al.)	SpaOTsc	CD8 T cells	CE10	CE10 CD8 T cells	-1.67549	0.00118308
Melanoma (Tirosh et al.)	Legacy ST (slide 2, Thrane et al.)	SpaOTsc	CD4 T cells	CE9	CE9 CD4 T cells	-1.82871	0.000133156
Melanoma (Tirosh et al.)	Legacy ST (slide 2, Thrane et al.)	SpaOTsc	CD4 T cells	CE10	CE10 CD4 T cells	1.37737	0.000795229
Melanoma (Tirosh et al.)	Legacy ST (slide 2, Thrane et al.)	SpaOTsc	Monocytes and Macrophages	CE9	CE9 Monocytes and Macrophages	2.09846	0.000295683
Melanoma (Tirosh et al.)	Legacy ST (slide 2, Thrane et al.)	SpaOTsc	Monocytes and Macrophages	CE10	CE10 Monocytes and Macrophages	-2.0736	0.000153374
ER+HER2+ BRCA (Wu et al.)	10x Visium (fresh-frozen)	SpaOTsc	CD4 T cells	Exhaustion	CD4 T cell exhaustion (Zheng et al.)	NA	NA
ER+HER2+ BRCA (Wu et al.)	10x Visium (fresh-frozen)	SpaOTsc	CD8 T cells	Exhaustion	CD8 T cell exhaustion (Zheng et al.)	NA	NA
ER+HER2+ BRCA (Wu et al.)	10x Visium (fresh-frozen)	SpaOTsc	B cells	CE9	CE9 B cells	NA	NA
ER+HER2+ BRCA (Wu et al.)	10x Visium (fresh-frozen)	SpaOTsc	B cells	CE10	CE10 B cells	NA	NA
ER+HER2+ BRCA (Wu et al.)	10x Visium (fresh-frozen)	SpaOTsc	CD8 T cells	CE9	CE9 CD8 T cells	NA	NA
ER+HER2+ BRCA (Wu et al.)	10x Visium (fresh-frozen)	SpaOTsc	CD8 T cells	CE10	CE10 CD8 T cells	NA	NA
ER+HER2+ BRCA (Wu et al.)	10x Visium (fresh-frozen)	SpaOTsc	CD4 T cells	CE9	CE9 CD4 T cells	NA	NA
ER+HER2+ BRCA (Wu et al.)	10x Visium (fresh-frozen)	SpaOTsc	CD4 T cells	CE10	CE10 CD4 T cells	NA	NA
ER+HER2+ BRCA (Wu et al.)	10x Visium (fresh-frozen)	SpaOTsc	Monocytes and Macrophages	CE9	CE9 Monocytes and Macrophages	NA	NA
ER+HER2+ BRCA (Wu et al.)	10x Visium (fresh-frozen)	SpaOTsc	Monocytes and Macrophages	CE10	CE10 Monocytes and Macrophages	NA	NA
HER2+ BRCA (Wu et al.)	10x Visium (FFPE)	SpaOTsc	CD4 T cells	Exhaustion	CD4 T cell exhaustion (Zheng et al.)	-2.08641	0.000141223
HER2+ BRCA (Wu et al.)	10x Visium (FFPE)	SpaOTsc	CD8 T cells	Exhaustion	CD8 T cell exhaustion (Zheng et al.)	-1.57484	0.00377786
HER2+ BRCA (Wu et al.)	10x Visium (FFPE)	SpaOTsc	B cells	CE9	CE9 B cells	-1.03288	0.399191
HER2+ BRCA (Wu et al.)	10x Visium (FFPE)	SpaOTsc	B cells	CE10	CE10 B cells	-1.28882	0.119845
HER2+ BRCA (Wu et al.)	10x Visium (FFPE)	SpaOTsc	CD8 T cells	CE9	CE9 CD8 T cells	1.22847	0.108992
HER2+ BRCA (Wu et al.)	10x Visium (FFPE)	SpaOTsc	CD8 T cells	CE10	CE10 CD8 T cells	-1.22235	0.113798
HER2+ BRCA (Wu et al.)	10x Visium (FFPE)	SpaOTsc	CD4 T cells	CE9	CE9 CD4 T cells	-2.82632	0.0001167
HER2+ BRCA (Wu et al.)	10x Visium (FFPE)	SpaOTsc	CD4 T cells	CE10	CE10 CD4 T cells	2.16269	0.000698812
HER2+ BRCA (Wu et al.)	10x Visium (FFPE)	SpaOTsc	Monocytes and Macrophages	CE9	CE9 Monocytes and Macrophages	-2.28068	0.00030175
HER2+ BRCA (Wu et al.)	10x Visium (FFPE)	SpaOTsc	Monocytes and Macrophages	CE10	CE10 Monocytes and Macrophages	2.77109	0.000151699
HER2+ BRCA (Wu et al.)	10x Visium (FFPE)	SpaOTsc	PCs	CE9	CE9 PCs	1.56671	0.0254457
HER2+ BRCA (Wu et al.)	10x Visium (FFPE)	SpaOTsc	PCs	CE10	CE10 PCs	1.31978	0.138195
TNBC BRCA (Wu et al.)	10x Visium (fresh-frozen)	SpaOTsc	CD4 T cells	Exhaustion	CD4 T cell exhaustion (Zheng et al.)	NA	NA
TNBC BRCA (Wu et al.)	10x Visium (fresh-frozen)	SpaOTsc	CD8 T cells	Exhaustion	CD8 T cell exhaustion (Zheng et al.)	NA	NA
TNBC BRCA (Wu et al.)	10x Visium (fresh-frozen)	SpaOTsc	B cells	CE9	CE9 B cells	NA	NA
TNBC BRCA (Wu et al.)	10x Visium (fresh-frozen)	SpaOTsc	B cells	CE10	CE10 B cells	NA	NA
TNBC BRCA (Wu et al.)	10x Visium (fresh-frozen)	SpaOTsc	CD8 T cells	CE9	CE9 CD8 T cells	NA	NA
TNBC BRCA (Wu et al.)	10x Visium (fresh-frozen)	SpaOTsc	CD8 T cells	CE10	CE10 CD8 T cells	NA	NA
TNBC BRCA (Wu et al.)	10x Visium (fresh-frozen)	SpaOTsc	CD4 T cells	CE9	CE9 CD4 T cells	NA	NA
TNBC BRCA (Wu et al.)	10x Visium (fresh-frozen)	SpaOTsc	CD4 T cells	CE10	CE10 CD4 T cells	NA	NA
TNBC BRCA (Wu et al.)	10x Visium (fresh-frozen)	SpaOTsc	Monocytes and Macrophages	CE9	CE9 Monocytes and Macrophages	NA	NA
TNBC BRCA (Wu et al.)	10x Visium (fresh-frozen)	SpaOTsc	Monocytes and Macrophages	CE10	CE10 Monocytes and Macrophages	NA	NA
TNBC BRCA (Wu et al.)	10x Visium (fresh-frozen)	SpaOTsc	PCs	CE9	CE9 PCs	NA	NA
TNBC BRCA (Wu et al.)	10x Visium (fresh-frozen)	SpaOTsc	PCs	CE10	CE10 PCs	NA	NA
CRC (Lee et al.)	10x Visium (fresh-frozen)	SpaOTsc	CD4 T cells	Exhaustion	CD4 T cell exhaustion (Zheng et al.)	-2.28565	0.000114534
CRC (Lee et al.)	10x Visium (fresh-frozen)	SpaOTsc	CD8 T cells	Exhaustion	CD8 T cell exhaustion (Zheng et al.)	1.1442	0.211362
CRC (Lee et al.)	10x Visium (fresh-frozen)	SpaOTsc	B cells	CE9	CE9 B cells	1.49797	0.0298273
CRC (Lee et al.)	10x Visium (fresh-frozen)	SpaOTsc	B cells	CE10	CE10 B cells	-2.07031	0.000209336
CRC (Lee et al.)	10x Visium (fresh-frozen)	SpaOTsc	CD8 T cells	CE9	CE9 CD8 T cells	1.24654	0.093317
CRC (Lee et al.)	10x Visium (fresh-frozen)	SpaOTsc	CD8 T cells	CE10	CE10 CD8 T cells	1.15109	0.187284
CRC (Lee et al.)	10x Visium (fresh-frozen)	SpaOTsc	CD4 T cells	CE9	CE9 CD4 T cells	-2.73498	0.000101122
CRC (Lee et al.)	10x Visium (fresh-frozen)	SpaOTsc	CD4 T cells	CE10	CE10 CD4 T cells	3.18802	0.010989
CRC (Lee et al.)	10x Visium (fresh-frozen)	SpaOTsc	Monocytes and Macrophages	CE9	CE9 Monocytes and Macrophages	-2.95271	0.000135172
CRC (Lee et al.)	10x Visium (fresh-frozen)	SpaOTsc	Monocytes and Macrophages	CE10	CE10 Monocytes and Macrophages	2.83681	0.000381243
CRC (Lee et al.)	10x Visium (fresh-frozen)	SpaOTsc	PCs	CE9	CE9 PCs	-1.08474	0.362787
CRC (Lee et al.)	10x Visium (fresh-frozen)	SpaOTsc	PCs	CE10	CE10 PCs	-1.00552	0.465802
Melanoma (Tirosh et al.)	Legacy ST (slide 1, Thrane et al.)	DEEPsc	CD4 T cells	Exhaustion	CD4 T cell exhaustion (Zheng et al.)	1.00246	0.4475
Melanoma (Tirosh et al.)	Legacy ST (slide 1, Thrane et al.)	DEEPsc	CD8 T cells	Exhaustion	CD8 T cell exhaustion (Zheng et al.)	0.987606	0.48392
Melanoma (Tirosh et al.)	Legacy ST (slide 1, Thrane et al.)	DEEPsc	B cells	CE9	CE9 B cells	-1.35015	0.0793651
Melanoma (Tirosh et al.)	Legacy ST (slide 1, Thrane et al.)	DEEPsc	B cells	CE10	CE10 B cells	-1.31192	0.100463
Melanoma (Tirosh et al.)	Legacy ST (slide 1, Thrane et al.)	DEEPsc	CD8 T cells	CE9	CE9 CD8 T cells	1.36949	0.0229286
Melanoma (Tirosh et al.)	Legacy ST (slide 1, Thrane et al.)	DEEPsc	CD8 T cells	CE10	CE10 CD8 T cells	-1.44014	0.00753453
Melanoma (Tirosh et al.)	Legacy ST (slide 1, Thrane et al.)	DEEPsc	CD4 T cells	CE9	CE9 CD4 T cells	1.26071	0.0303968
Melanoma (Tirosh et al.)	Legacy ST (slide 1, Thrane et al.)	DEEPsc	CD4 T cells	CE10	CE10 CD4 T cells	-1.20204	0.0396635
Melanoma (Tirosh et al.)	Legacy ST (slide 1, Thrane et al.)	DEEPsc	Monocytes and Macrophages	CE9	CE9 Monocytes and Macrophages	-1.3	0.00729673
Melanoma (Tirosh et al.)	Legacy ST (slide 1, Thrane et al.)	DEEPsc	Monocytes and Macrophages	CE10	CE10 Monocytes and Macrophages	1.34502	0.00157604
Melanoma (Tirosh et al.)	Legacy ST (slide 2, Thrane et al.)	DEEPsc	CD4 T cells	Exhaustion	CD4 T cell exhaustion (Zheng et al.)	-1.62797	0.00311975
Melanoma (Tirosh et al.)	Legacy ST (slide 2, Thrane et al.)	DEEPsc	CD8 T cells	Exhaustion	CD8 T cell exhaustion (Zheng et al.)	1.23422	0.114652
Melanoma (Tirosh et al.)	Legacy ST (slide 2, Thrane et al.)	DEEPsc	B cells	CE9	CE9 B cells	-1.26101	0.1342
Melanoma (Tirosh et al.)	Legacy ST (slide 2, Thrane et al.)	DEEPsc	B cells	CE10	CE10 B cells	1.80617	0.000481928
Melanoma (Tirosh et al.)	Legacy ST (slide 2, Thrane et al.)	DEEPsc	CD8 T cells	CE9	CE9 CD8 T cells	-1.22113	0.0763939
Melanoma (Tirosh et al.)	Legacy ST (slide 2, Thrane et al.)	DEEPsc	CD8 T cells	CE10	CE10 CD8 T cells	-1.975	0.000355999
Melanoma (Tirosh et al.)	Legacy ST (slide 2, Thrane et al.)	DEEPsc	CD4 T cells	CE9	CE9 CD4 T cells	-1.87994	0.000278242
Melanoma (Tirosh et al.)	Legacy ST (slide 2, Thrane et al.)	DEEPsc	CD4 T cells	CE10	CE10 CD4 T cells	1.21407	0.0427647
Melanoma (Tirosh et al.)	Legacy ST (slide 2, Thrane et al.)	DEEPsc	Monocytes and Macrophages	CE9	CE9 Monocytes and Macrophages	-1.91093	0.00026441
Melanoma (Tirosh et al.)	Legacy ST (slide 2, Thrane et al.)	DEEPsc	Monocytes and Macrophages	CE10	CE10 Monocytes and Macrophages	1.41543	0.00032
ER+HER2+ BRCA (Wu et al.)	10x Visium (fresh-frozen)	DEEPsc	CD4 T cells	Exhaustion	CD4 T cell exhaustion (Zheng et al.)	NA	NA
ER+HER2+ BRCA (Wu et al.)	10x Visium (fresh-frozen)	DEEPsc	CD8 T cells	Exhaustion	CD8 T cell exhaustion (Zheng et al.)	NA	NA
ER+HER2+ BRCA (Wu et al.)	10x Visium (fresh-frozen)	DEEPsc	B cells	CE9	CE9 B cells	NA	NA
ER+HER2+ BRCA (Wu et al.)	10x Visium (fresh-frozen)	DEEPsc	B cells	CE10	CE10 B cells	NA	NA
ER+HER2+ BRCA (Wu et al.)	10x Visium (fresh-frozen)	DEEPsc	CD8 T cells	CE9	CE9 CD8 T cells	NA	NA
ER+HER2+ BRCA (Wu et al.)	10x Visium (fresh-frozen)	DEEPsc	CD8 T cells	CE10	CE10 CD8 T cells	NA	NA
ER+HER2+ BRCA (Wu et al.)	10x Visium (fresh-frozen)	DEEPsc	CD4 T cells	CE9	CE9 CD4 T cells	NA	NA
ER+HER2+ BRCA (Wu et al.)	10x Visium (fresh-frozen)	DEEPsc	CD4 T cells	CE10	CE10 CD4 T cells	NA	NA
ER+HER2+ BRCA (Wu et al.)	10x Visium (fresh-frozen)	DEEPsc	Monocytes and Macrophages	CE9	CE9 Monocytes and Macrophages	NA	NA
ER+HER2+ BRCA (Wu et al.)	10x Visium (fresh-frozen)	DEEPsc	Monocytes and Macrophages	CE10	CE10 Monocytes and Macrophages	NA	NA
HER2+ BRCA (Wu et al.)	10x Visium (FFPE)	DEEPsc	CD4 T cells	Exhaustion	CD4 T cell exhaustion (Zheng et al.)	1.75181	0.000364875
HER2+ BRCA (Wu et al.)	10x Visium (FFPE)	DEEPsc	CD8 T cells	Exhaustion	CD8 T cell exhaustion (Zheng et al.)	2.00396	0.000132275
HER2+ BRCA (Wu et al.)	10x Visium (FFPE)	DEEPsc	B cells	CE9	CE9 B cells	-2.21244	0.000153704
HER2+ BRCA (Wu et al.)	10x Visium (FFPE)	DEEPsc	B cells	CE10	CE10 B cells	2.17942	0.000282008
HER2+ BRCA (Wu et al.)	10x Visium (FFPE)	DEEPsc	CD8 T cells	CE9	CE9 CD8 T cells	1.40481	0.0214471
HER2+ BRCA (Wu et al.)	10x Visium (FFPE)	DEEPsc	CD8 T cells	CE10	CE10 CD8 T cells	-2.14406	0.000527983
HER2+ BRCA (Wu et al.)	10x Visium (FFPE)	DEEPsc	CD4 T cells	CE9	CE9 CD4 T cells	2.27169	0.000103584
HER2+ BRCA (Wu et al.)	10x Visium (FFPE)	DEEPsc	CD4 T cells	CE10	CE10 CD4 T cells	-3.30359	0.002849
HER2+ BRCA (Wu et al.)	10x Visium (FFPE)	DEEPsc	Monocytes and Macrophages	CE9	CE9 Monocytes and Macrophages	-2.64105	0.000183486
HER2+ BRCA (Wu et al.)	10x Visium (FFPE)	DEEPsc	Monocytes and Macrophages	CE10	CE10 Monocytes and Macrophages	2.85568	0.00022237
HER2+ BRCA (Wu et al.)	10x Visium (FFPE)	DEEPsc	PCs	CE9	CE9 PCs	-1.66692	0.0165239
HER2+ BRCA (Wu et al.)	10x Visium (FFPE)	DEEPsc	PCs	CE10	CE10 PCs	-1.28138	0.159681
TNBC BRCA (Wu et al.)	10x Visium (fresh-frozen)	DEEPsc	CD4 T cells	Exhaustion	CD4 T cell exhaustion (Zheng et al.)	1.9985	0.000131804
TNBC BRCA (Wu et al.)	10x Visium (fresh-frozen)	DEEPsc	CD8 T cells	Exhaustion	CD8 T cell exhaustion (Zheng et al.)	2.50012	0.000182782
TNBC BRCA (Wu et al.)	10x Visium (fresh-frozen)	DEEPsc	B cells	CE9	CE9 B cells	2.0391	0.000147124
TNBC BRCA (Wu et al.)	10x Visium (fresh-frozen)	DEEPsc	B cells	CE10	CE10 B cells	-2.56418	0.000309119
TNBC BRCA (Wu et al.)	10x Visium (fresh-frozen)	DEEPsc	CD8 T cells	CE9	CE9 CD8 T cells	2.50671	0.000176118
TNBC BRCA (Wu et al.)	10x Visium (fresh-frozen)	DEEPsc	CD8 T cells	CE10	CE10 CD8 T cells	-2.65855	0.000233754
TNBC BRCA (Wu et al.)	10x Visium (fresh-frozen)	DEEPsc	CD4 T cells	CE9	CE9 CD4 T cells	2.97865	0.000107654
TNBC BRCA (Wu et al.)	10x Visium (fresh-frozen)	DEEPsc	CD4 T cells	CE10	CE10 CD4 T cells	-3.67227	0.00132802
TNBC BRCA (Wu et al.)	10x Visium (fresh-frozen)	DEEPsc	Monocytes and Macrophages	CE9	CE9 Monocytes and Macrophages	2.39722	0.000337382
TNBC BRCA (Wu et al.)	10x Visium (fresh-frozen)	DEEPsc	Monocytes and Macrophages	CE10	CE10 Monocytes and Macrophages	-2.56772	0.000141103
TNBC BRCA (Wu et al.)	10x Visium (fresh-frozen)	DEEPsc	PCs	CE9	CE9 PCs	-1.15221	0.310934
TNBC BRCA (Wu et al.)	10x Visium (fresh-frozen)	DEEPsc	PCs	CE10	CE10 PCs	1.691	0.0151986
CRC (Lee et al.)	10x Visium (fresh-frozen)	DEEPsc	CD4 T cells	Exhaustion	CD4 T cell exhaustion (Zheng et al.)	-1.74676	0.00152886
CRC (Lee et al.)	10x Visium (fresh-frozen)	DEEPsc	CD8 T cells	Exhaustion	CD8 T cell exhaustion (Zheng et al.)	1.81079	0.00031506
CRC (Lee et al.)	10x Visium (fresh-frozen)	DEEPsc	B cells	CE9	CE9 B cells	1.69231	0.00573797
CRC (Lee et al.)	10x Visium (fresh-frozen)	DEEPsc	B cells	CE10	CE10 B cells	-2.19183	0.000144781
CRC (Lee et al.)	10x Visium (fresh-frozen)	DEEPsc	CD8 T cells	CE9	CE9 CD8 T cells	-1.23226	0.12232
CRC (Lee et al.)	10x Visium (fresh-frozen)	DEEPsc	CD8 T cells	CE10	CE10 CD8 T cells	1.02361	0.393865
CRC (Lee et al.)	10x Visium (fresh-frozen)	DEEPsc	CD4 T cells	CE9	CE9 CD4 T cells	-1.41922	0.00382003
CRC (Lee et al.)	10x Visium (fresh-frozen)	DEEPsc	CD4 T cells	CE10	CE10 CD4 T cells	-1.86728	0.00010653
CRC (Lee et al.)	10x Visium (fresh-frozen)	DEEPsc	Monocytes and Macrophages	CE9	CE9 Monocytes and Macrophages	-2.10763	0.000100452
CRC (Lee et al.)	10x Visium (fresh-frozen)	DEEPsc	Monocytes and Macrophages	CE10	CE10 Monocytes and Macrophages	1.53547	0.0212766
CRC (Lee et al.)	10x Visium (fresh-frozen)	DEEPsc	PCs	CE9	CE9 PCs	1.49542	0.04685
CRC (Lee et al.)	10x Visium (fresh-frozen)	DEEPsc	PCs	CE10	CE10 PCs	-2.00347	0.00277008
Melanoma (Tirosh et al.)	Legacy ST (slide 1, Thrane et al.)	SpaGE	CD4 T cells	Exhaustion	CD4 T cell exhaustion (Zheng et al.)	2.07299	0.000191022
Melanoma (Tirosh et al.)	Legacy ST (slide 1, Thrane et al.)	SpaGE	CD8 T cells	Exhaustion	CD8 T cell exhaustion (Zheng et al.)	1.71735	0.000614817
Melanoma (Tirosh et al.)	Legacy ST (slide 1, Thrane et al.)	SpaGE	B cells	CE9	CE9 B cells	1.34147	0.0882646
Melanoma (Tirosh et al.)	Legacy ST (slide 1, Thrane et al.)	SpaGE	B cells	CE10	CE10 B cells	-1.68761	0.00546856
Melanoma (Tirosh et al.)	Legacy ST (slide 1, Thrane et al.)	SpaGE	CD8 T cells	CE9	CE9 CD8 T cells	2.15056	0.000147667
Melanoma (Tirosh et al.)	Legacy ST (slide 1, Thrane et al.)	SpaGE	CD8 T cells	CE10	CE10 CD8 T cells	-2.52241	0.000301477
Melanoma (Tirosh et al.)	Legacy ST (slide 1, Thrane et al.)	SpaGE	CD4 T cells	CE9	CE9 CD4 T cells	2.88779	0.000179437
Melanoma (Tirosh et al.)	Legacy ST (slide 1, Thrane et al.)	SpaGE	CD4 T cells	CE10	CE10 CD4 T cells	-2.08883	0.000224115
Melanoma (Tirosh et al.)	Legacy ST (slide 1, Thrane et al.)	SpaGE	Monocytes and Macrophages	CE9	CE9 Monocytes and Macrophages	1.97389	0.000141024
Melanoma (Tirosh et al.)	Legacy ST (slide 1, Thrane et al.)	SpaGE	Monocytes and Macrophages	CE10	CE10 Monocytes and Macrophages	-1.81739	0.000343997
Melanoma (Tirosh et al.)	Legacy ST (slide 2, Thrane et al.)	SpaGE	CD4 T cells	Exhaustion	CD4 T cell exhaustion (Zheng et al.)	1.91825	0.000145138
Melanoma (Tirosh et al.)	Legacy ST (slide 2, Thrane et al.)	SpaGE	CD8 T cells	Exhaustion	CD8 T cell exhaustion (Zheng et al.)	1.52914	0.00579674
Melanoma (Tirosh et al.)	Legacy ST (slide 2, Thrane et al.)	SpaGE	B cells	CE9	CE9 B cells	1.79399	0.00346764
Melanoma (Tirosh et al.)	Legacy ST (slide 2, Thrane et al.)	SpaGE	B cells	CE10	CE10 B cells	-1.03173	0.387329
Melanoma (Tirosh et al.)	Legacy ST (slide 2, Thrane et al.)	SpaGE	CD8 T cells	CE9	CE9 CD8 T cells	1.79223	0.000116591
Melanoma (Tirosh et al.)	Legacy ST (slide 2, Thrane et al.)	SpaGE	CD8 T cells	CE10	CE10 CD8 T cells	-2.8005	0.000634115
Melanoma (Tirosh et al.)	Legacy ST (slide 2, Thrane et al.)	SpaGE	CD4 T cells	CE9	CE9 CD4 T cells	2.17844	0.000120963
Melanoma (Tirosh et al.)	Legacy ST (slide 2, Thrane et al.)	SpaGE	CD4 T cells	CE10	CE10 CD4 T cells	-2.63178	0.000558659
Melanoma (Tirosh et al.)	Legacy ST (slide 2, Thrane et al.)	SpaGE	Monocytes and Macrophages	CE9	CE9 Monocytes and Macrophages	-1.58358	0.000203874
Melanoma (Tirosh et al.)	Legacy ST (slide 2, Thrane et al.)	SpaGE	Monocytes and Macrophages	CE10	CE10 Monocytes and Macrophages	1.52627	0.000196734
ER+HER2+ BRCA (Wu et al.)	10x Visium (fresh-frozen)	SpaGE	CD4 T cells	Exhaustion	CD4 T cell exhaustion (Zheng et al.)	-1.67509	0.00205155
ER+HER2+ BRCA (Wu et al.)	10x Visium (fresh-frozen)	SpaGE	CD8 T cells	Exhaustion	CD8 T cell exhaustion (Zheng et al.)	1.30739	0.0818096
ER+HER2+ BRCA (Wu et al.)	10x Visium (fresh-frozen)	SpaGE	B cells	CE9	CE9 B cells	1.93835	0.000250941
ER+HER2+ BRCA (Wu et al.)	10x Visium (fresh-frozen)	SpaGE	B cells	CE10	CE10 B cells	1.00548	0.441418
ER+HER2+ BRCA (Wu et al.)	10x Visium (fresh-frozen)	SpaGE	CD8 T cells	CE9	CE9 CD8 T cells	-1.46465	0.0129018
ER+HER2+ BRCA (Wu et al.)	10x Visium (fresh-frozen)	SpaGE	CD8 T cells	CE10	CE10 CD8 T cells	1.78034	0.000184366
ER+HER2+ BRCA (Wu et al.)	10x Visium (fresh-frozen)	SpaGE	CD4 T cells	CE9	CE9 CD4 T cells	-1.96235	0.000106952
ER+HER2+ BRCA (Wu et al.)	10x Visium (fresh-frozen)	SpaGE	CD4 T cells	CE10	CE10 CD4 T cells	2.86243	0.00145138
ER+HER2+ BRCA (Wu et al.)	10x Visium (fresh-frozen)	SpaGE	Monocytes and Macrophages	CE9	CE9 Monocytes and Macrophages	1.98183	0.000264971
ER+HER2+ BRCA (Wu et al.)	10x Visium (fresh-frozen)	SpaGE	Monocytes and Macrophages	CE10	CE10 Monocytes and Macrophages	1.45264	0.000271223
HER2+ BRCA (Wu et al.)	10x Visium (FFPE)	SpaGE	CD4 T cells	Exhaustion	CD4 T cell exhaustion (Zheng et al.)	1.68689	0.000988282
HER2+ BRCA (Wu et al.)	10x Visium (FFPE)	SpaGE	CD8 T cells	Exhaustion	CD8 T cell exhaustion (Zheng et al.)	1.69416	0.000906149
HER2+ BRCA (Wu et al.)	10x Visium (FFPE)	SpaGE	B cells	CE9	CE9 B cells	-1.6397	0.0073468
HER2+ BRCA (Wu et al.)	10x Visium (FFPE)	SpaGE	B cells	CE10	CE10 B cells	-1.4623	0.0396534
HER2+ BRCA (Wu et al.)	10x Visium (FFPE)	SpaGE	CD8 T cells	CE9	CE9 CD8 T cells	2.04316	0.000123365
HER2+ BRCA (Wu et al.)	10x Visium (FFPE)	SpaGE	CD8 T cells	CE10	CE10 CD8 T cells	-2.56616	0.000534759
HER2+ BRCA (Wu et al.)	10x Visium (FFPE)	SpaGE	CD4 T cells	CE9	CE9 CD4 T cells	1.97016	0.000115154
HER2+ BRCA (Wu et al.)	10x Visium (FFPE)	SpaGE	CD4 T cells	CE10	CE10 CD4 T cells	-2.5763	0.000763942
HER2+ BRCA (Wu et al.)	10x Visium (FFPE)	SpaGE	Monocytes and Macrophages	CE9	CE9 Monocytes and Macrophages	-2.73538	0.000164528
HER2+ BRCA (Wu et al.)	10x Visium (FFPE)	SpaGE	Monocytes and Macrophages	CE10	CE10 Monocytes and Macrophages	2.87531	0.000248077
HER2+ BRCA (Wu et al.)	10x Visium (FFPE)	SpaGE	PCs	CE9	CE9 PCs	-1.57317	0.0142298
HER2+ BRCA (Wu et al.)	10x Visium (FFPE)	SpaGE	PCs	CE10	CE10 PCs	-0.805192	0.744172
TNBC BRCA (Wu et al.)	10x Visium (fresh-frozen)	SpaGE	CD4 T cells	Exhaustion	CD4 T cell exhaustion (Zheng et al.)	2.00947	0.000129955
TNBC BRCA (Wu et al.)	10x Visium (fresh-frozen)	SpaGE	CD8 T cells	Exhaustion	CD8 T cell exhaustion (Zheng et al.)	1.41625	0.0365318
TNBC BRCA (Wu et al.)	10x Visium (fresh-frozen)	SpaGE	B cells	CE9	CE9 B cells	1.29312	0.132423
TNBC BRCA (Wu et al.)	10x Visium (fresh-frozen)	SpaGE	B cells	CE10	CE10 B cells	-2.76871	0.000238607
TNBC BRCA (Wu et al.)	10x Visium (fresh-frozen)	SpaGE	CD8 T cells	CE9	CE9 CD8 T cells	1.26464	0.0955414
TNBC BRCA (Wu et al.)	10x Visium (fresh-frozen)	SpaGE	CD8 T cells	CE10	CE10 CD8 T cells	-2.68106	0.000299312
TNBC BRCA (Wu et al.)	10x Visium (fresh-frozen)	SpaGE	CD4 T cells	CE9	CE9 CD4 T cells	2.11119	0.000106519
TNBC BRCA (Wu et al.)	10x Visium (fresh-frozen)	SpaGE	CD4 T cells	CE10	CE10 CD4 T cells	-2.48424	0.00165563
TNBC BRCA (Wu et al.)	10x Visium (fresh-frozen)	SpaGE	Monocytes and Macrophages	CE9	CE9 Monocytes and Macrophages	1.61454	0.000323625
TNBC BRCA (Wu et al.)	10x Visium (fresh-frozen)	SpaGE	Monocytes and Macrophages	CE10	CE10 Monocytes and Macrophages	1.75642	0.000316957
TNBC BRCA (Wu et al.)	10x Visium (fresh-frozen)	SpaGE	PCs	CE9	CE9 PCs	-1.92332	0.000124719
TNBC BRCA (Wu et al.)	10x Visium (fresh-frozen)	SpaGE	PCs	CE10	CE10 PCs	1.90501	0.00563525
CRC (Lee et al.)	10x Visium (fresh-frozen)	SpaGE	CD4 T cells	Exhaustion	CD4 T cell exhaustion (Zheng et al.)	1.35439	0.0466716
CRC (Lee et al.)	10x Visium (fresh-frozen)	SpaGE	CD8 T cells	Exhaustion	CD8 T cell exhaustion (Zheng et al.)	2.47195	0.000169837
CRC (Lee et al.)	10x Visium (fresh-frozen)	SpaGE	B cells	CE9	CE9 B cells	1.033	0.408421
CRC (Lee et al.)	10x Visium (fresh-frozen)	SpaGE	B cells	CE10	CE10 B cells	1.28343	0.126724
CRC (Lee et al.)	10x Visium (fresh-frozen)	SpaGE	CD8 T cells	CE9	CE9 CD8 T cells	2.04778	0.000165262
CRC (Lee et al.)	10x Visium (fresh-frozen)	SpaGE	CD8 T cells	CE10	CE10 CD8 T cells	-1.82227	0.000249439
CRC (Lee et al.)	10x Visium (fresh-frozen)	SpaGE	CD4 T cells	CE9	CE9 CD4 T cells	1.65648	0.00017854
CRC (Lee et al.)	10x Visium (fresh-frozen)	SpaGE	CD4 T cells	CE10	CE10 CD4 T cells	-2.36977	0.000223914
CRC (Lee et al.)	10x Visium (fresh-frozen)	SpaGE	Monocytes and Macrophages	CE9	CE9 Monocytes and Macrophages	2.34658	0.00011538
CRC (Lee et al.)	10x Visium (fresh-frozen)	SpaGE	Monocytes and Macrophages	CE10	CE10 Monocytes and Macrophages	-1.7684	0.000693963
CRC (Lee et al.)	10x Visium (fresh-frozen)	SpaGE	PCs	CE9	CE9 PCs	-1.68577	0.000106712
CRC (Lee et al.)	10x Visium (fresh-frozen)	SpaGE	PCs	CE10	CE10 PCs	-1.5897	0.000644122
Melanoma (Tirosh et al.)	Legacy ST (slide 1, Thrane et al.)	Seurat	CD4 T cells	Exhaustion	CD4 T cell exhaustion (Zheng et al.)	-2.18647	0.000117096
Melanoma (Tirosh et al.)	Legacy ST (slide 1, Thrane et al.)	Seurat	CD8 T cells	Exhaustion	CD8 T cell exhaustion (Zheng et al.)	-2.2071	0.000113276
Melanoma (Tirosh et al.)	Legacy ST (slide 1, Thrane et al.)	Seurat	B cells	CE9	CE9 B cells	1.19636	0.18101
Melanoma (Tirosh et al.)	Legacy ST (slide 1, Thrane et al.)	Seurat	B cells	CE10	CE10 B cells	-1.2368	0.164315
Melanoma (Tirosh et al.)	Legacy ST (slide 1, Thrane et al.)	Seurat	CD8 T cells	CE9	CE9 CD8 T cells	-2.34337	0.000108425
Melanoma (Tirosh et al.)	Legacy ST (slide 1, Thrane et al.)	Seurat	CD8 T cells	CE10	CE10 CD8 T cells	2.91585	0.00114155
Melanoma (Tirosh et al.)	Legacy ST (slide 1, Thrane et al.)	Seurat	CD4 T cells	CE9	CE9 CD4 T cells	-2.50351	0.000101605
Melanoma (Tirosh et al.)	Legacy ST (slide 1, Thrane et al.)	Seurat	CD4 T cells	CE10	CE10 CD4 T cells	3.13108	0.00609756
Melanoma (Tirosh et al.)	Legacy ST (slide 1, Thrane et al.)	Seurat	Monocytes and Macrophages	CE9	CE9 Monocytes and Macrophages	2.02571	0.000109685
Melanoma (Tirosh et al.)	Legacy ST (slide 1, Thrane et al.)	Seurat	Monocytes and Macrophages	CE10	CE10 Monocytes and Macrophages	1.12299	0.150312
Melanoma (Tirosh et al.)	Legacy ST (slide 2, Thrane et al.)	Seurat	CD4 T cells	Exhaustion	CD4 T cell exhaustion (Zheng et al.)	1.41232	0.0259965
Melanoma (Tirosh et al.)	Legacy ST (slide 2, Thrane et al.)	Seurat	CD8 T cells	Exhaustion	CD8 T cell exhaustion (Zheng et al.)	-1.87468	0.000459137
Melanoma (Tirosh et al.)	Legacy ST (slide 2, Thrane et al.)	Seurat	B cells	CE9	CE9 B cells	-1.12274	0.267335
Melanoma (Tirosh et al.)	Legacy ST (slide 2, Thrane et al.)	Seurat	B cells	CE10	CE10 B cells	2.28158	0.000155933
Melanoma (Tirosh et al.)	Legacy ST (slide 2, Thrane et al.)	Seurat	CD8 T cells	CE9	CE9 CD8 T cells	1.64997	0.000486736
Melanoma (Tirosh et al.)	Legacy ST (slide 2, Thrane et al.)	Seurat	CD8 T cells	CE10	CE10 CD8 T cells	2.31157	0.000122956
Melanoma (Tirosh et al.)	Legacy ST (slide 2, Thrane et al.)	Seurat	CD4 T cells	CE9	CE9 CD4 T cells	1.76185	0.000187126
Melanoma (Tirosh et al.)	Legacy ST (slide 2, Thrane et al.)	Seurat	CD4 T cells	CE10	CE10 CD4 T cells	2.01854	0.000189934
Melanoma (Tirosh et al.)	Legacy ST (slide 2, Thrane et al.)	Seurat	Monocytes and Macrophages	CE9	CE9 Monocytes and Macrophages	1.36504	0.00147601
Melanoma (Tirosh et al.)	Legacy ST (slide 2, Thrane et al.)	Seurat	Monocytes and Macrophages	CE10	CE10 Monocytes and Macrophages	-1.51521	0.000215424
ER+HER2+ BRCA (Wu et al.)	10x Visium (fresh-frozen)	Seurat	CD4 T cells	Exhaustion	CD4 T cell exhaustion (Zheng et al.)	1.45664	0.0151679
ER+HER2+ BRCA (Wu et al.)	10x Visium (fresh-frozen)	Seurat	CD8 T cells	Exhaustion	CD8 T cell exhaustion (Zheng et al.)	NA	NA
ER+HER2+ BRCA (Wu et al.)	10x Visium (fresh-frozen)	Seurat	B cells	CE9	CE9 B cells	1.95254	0.000182582
ER+HER2+ BRCA (Wu et al.)	10x Visium (fresh-frozen)	Seurat	B cells	CE10	CE10 B cells	1.85468	0.000743909
ER+HER2+ BRCA (Wu et al.)	10x Visium (fresh-frozen)	Seurat	CD8 T cells	CE9	CE9 CD8 T cells	NA	NA
ER+HER2+ BRCA (Wu et al.)	10x Visium (fresh-frozen)	Seurat	CD8 T cells	CE10	CE10 CD8 T cells	NA	NA
ER+HER2+ BRCA (Wu et al.)	10x Visium (fresh-frozen)	Seurat	CD4 T cells	CE9	CE9 CD4 T cells	1.65634	0.000453926
ER+HER2+ BRCA (Wu et al.)	10x Visium (fresh-frozen)	Seurat	CD4 T cells	CE10	CE10 CD4 T cells	1.67767	0.000449035
ER+HER2+ BRCA (Wu et al.)	10x Visium (fresh-frozen)	Seurat	Monocytes and Macrophages	CE9	CE9 Monocytes and Macrophages	2.4587	0.000283447
ER+HER2+ BRCA (Wu et al.)	10x Visium (fresh-frozen)	Seurat	Monocytes and Macrophages	CE10	CE10 Monocytes and Macrophages	-1.63389	0.00015753
HER2+ BRCA (Wu et al.)	10x Visium (FFPE)	Seurat	CD4 T cells	Exhaustion	CD4 T cell exhaustion (Zheng et al.)	-2.17595	0.000106394
HER2+ BRCA (Wu et al.)	10x Visium (FFPE)	Seurat	CD8 T cells	Exhaustion	CD8 T cell exhaustion (Zheng et al.)	-2.2503	0.000160231
HER2+ BRCA (Wu et al.)	10x Visium (FFPE)	Seurat	B cells	CE9	CE9 B cells	1.38632	0.063665
HER2+ BRCA (Wu et al.)	10x Visium (FFPE)	Seurat	B cells	CE10	CE10 B cells	-2.18982	0.000170794
HER2+ BRCA (Wu et al.)	10x Visium (FFPE)	Seurat	CD8 T cells	CE9	CE9 CD8 T cells	-2.08005	0.00015328
HER2+ BRCA (Wu et al.)	10x Visium (FFPE)	Seurat	CD8 T cells	CE10	CE10 CD8 T cells	2.30772	0.000285633
HER2+ BRCA (Wu et al.)	10x Visium (FFPE)	Seurat	CD4 T cells	CE9	CE9 CD4 T cells	-2.39828	0.00010012
HER2+ BRCA (Wu et al.)	10x Visium (FFPE)	Seurat	CD4 T cells	CE10	CE10 CD4 T cells	3.49899	0.047619
HER2+ BRCA (Wu et al.)	10x Visium (FFPE)	Seurat	Monocytes and Macrophages	CE9	CE9 Monocytes and Macrophages	-2.74038	0.000199203
HER2+ BRCA (Wu et al.)	10x Visium (FFPE)	Seurat	Monocytes and Macrophages	CE10	CE10 Monocytes and Macrophages	2.82431	0.000203335
HER2+ BRCA (Wu et al.)	10x Visium (FFPE)	Seurat	PCs	CE9	CE9 PCs	1.46213	0.0668802
HER2+ BRCA (Wu et al.)	10x Visium (FFPE)	Seurat	PCs	CE10	CE10 PCs	-1.34855	0.190984
TNBC BRCA (Wu et al.)	10x Visium (fresh-frozen)	Seurat	CD4 T cells	Exhaustion	CD4 T cell exhaustion (Zheng et al.)	-1.52987	0.0110241
TNBC BRCA (Wu et al.)	10x Visium (fresh-frozen)	Seurat	CD8 T cells	Exhaustion	CD8 T cell exhaustion (Zheng et al.)	1.3681	0.0515078
TNBC BRCA (Wu et al.)	10x Visium (fresh-frozen)	Seurat	B cells	CE9	CE9 B cells	1.9306	0.00535561
TNBC BRCA (Wu et al.)	10x Visium (fresh-frozen)	Seurat	B cells	CE10	CE10 B cells	-2.73179	0.000190223
TNBC BRCA (Wu et al.)	10x Visium (fresh-frozen)	Seurat	CD8 T cells	CE9	CE9 CD8 T cells	-1.52216	0.00401696
TNBC BRCA (Wu et al.)	10x Visium (fresh-frozen)	Seurat	CD8 T cells	CE10	CE10 CD8 T cells	-2.04095	0.000218531
TNBC BRCA (Wu et al.)	10x Visium (fresh-frozen)	Seurat	CD4 T cells	CE9	CE9 CD4 T cells	-1.56714	0.000500501
TNBC BRCA (Wu et al.)	10x Visium (fresh-frozen)	Seurat	CD4 T cells	CE10	CE10 CD4 T cells	-1.97051	0.000497512
TNBC BRCA (Wu et al.)	10x Visium (fresh-frozen)	Seurat	Monocytes and Macrophages	CE9	CE9 Monocytes and Macrophages	2.89751	0.000211461
TNBC BRCA (Wu et al.)	10x Visium (fresh-frozen)	Seurat	Monocytes and Macrophages	CE10	CE10 Monocytes and Macrophages	-2.73357	0.000190367
TNBC BRCA (Wu et al.)	10x Visium (fresh-frozen)	Seurat	PCs	CE9	CE9 PCs	1.31238	0.229508
TNBC BRCA (Wu et al.)	10x Visium (fresh-frozen)	Seurat	PCs	CE10	CE10 PCs	-1.50756	0.0353759
CRC (Lee et al.)	10x Visium (fresh-frozen)	Seurat	CD4 T cells	Exhaustion	CD4 T cell exhaustion (Zheng et al.)	-2.31524	0.000105363
CRC (Lee et al.)	10x Visium (fresh-frozen)	Seurat	CD8 T cells	Exhaustion	CD8 T cell exhaustion (Zheng et al.)	-2.39877	0.000144259
CRC (Lee et al.)	10x Visium (fresh-frozen)	Seurat	B cells	CE9	CE9 B cells	1.43638	0.0409196
CRC (Lee et al.)	10x Visium (fresh-frozen)	Seurat	B cells	CE10	CE10 B cells	1.74113	0.00230608
CRC (Lee et al.)	10x Visium (fresh-frozen)	Seurat	CD8 T cells	CE9	CE9 CD8 T cells	-2.74961	0.000139509
CRC (Lee et al.)	10x Visium (fresh-frozen)	Seurat	CD8 T cells	CE10	CE10 CD8 T cells	2.20711	0.000363769
CRC (Lee et al.)	10x Visium (fresh-frozen)	Seurat	CD4 T cells	CE9	CE9 CD4 T cells	-2.53216	0.00010007
CRC (Lee et al.)	10x Visium (fresh-frozen)	Seurat	CD4 T cells	CE10	CE10 CD4 T cells	4.11013	0.111111
CRC (Lee et al.)	10x Visium (fresh-frozen)	Seurat	Monocytes and Macrophages	CE9	CE9 Monocytes and Macrophages	-2.41923	0.000103767
CRC (Lee et al.)	10x Visium (fresh-frozen)	Seurat	Monocytes and Macrophages	CE10	CE10 Monocytes and Macrophages	2.6186	0.0026455
CRC (Lee et al.)	10x Visium (fresh-frozen)	Seurat	PCs	CE9	CE9 PCs	-1.6025	0.0358288
CRC (Lee et al.)	10x Visium (fresh-frozen)	Seurat	PCs	CE10	CE10 PCs	2.02688	0.00538213
Melanoma (Tirosh et al.)	Legacy ST (slide 1, Thrane et al.)	Harmony	CD4 T cells	Exhaustion	CD4 T cell exhaustion (Zheng et al.)	1.5433	0.00565086
Melanoma (Tirosh et al.)	Legacy ST (slide 1, Thrane et al.)	Harmony	CD8 T cells	Exhaustion	CD8 T cell exhaustion (Zheng et al.)	1.60711	0.00277585
Melanoma (Tirosh et al.)	Legacy ST (slide 1, Thrane et al.)	Harmony	B cells	CE9	CE9 B cells	-0.986811	0.506997
Melanoma (Tirosh et al.)	Legacy ST (slide 1, Thrane et al.)	Harmony	B cells	CE10	CE10 B cells	-1.73123	0.000360317
Melanoma (Tirosh et al.)	Legacy ST (slide 1, Thrane et al.)	Harmony	CD8 T cells	CE9	CE9 CD8 T cells	1.34576	0.0240288
Melanoma (Tirosh et al.)	Legacy ST (slide 1, Thrane et al.)	Harmony	CD8 T cells	CE10	CE10 CD8 T cells	2.17466	0.000394633
Melanoma (Tirosh et al.)	Legacy ST (slide 1, Thrane et al.)	Harmony	CD4 T cells	CE9	CE9 CD4 T cells	1.61152	0.000224316
Melanoma (Tirosh et al.)	Legacy ST (slide 1, Thrane et al.)	Harmony	CD4 T cells	CE10	CE10 CD4 T cells	1.84383	0.000225836
Melanoma (Tirosh et al.)	Legacy ST (slide 1, Thrane et al.)	Harmony	Monocytes and Macrophages	CE9	CE9 Monocytes and Macrophages	-2.60398	0.000412712
Melanoma (Tirosh et al.)	Legacy ST (slide 1, Thrane et al.)	Harmony	Monocytes and Macrophages	CE10	CE10 Monocytes and Macrophages	2.32761	0.000130344
Melanoma (Tirosh et al.)	Legacy ST (slide 2, Thrane et al.)	Harmony	CD4 T cells	Exhaustion	CD4 T cell exhaustion (Zheng et al.)	NA	NA
Melanoma (Tirosh et al.)	Legacy ST (slide 2, Thrane et al.)	Harmony	CD8 T cells	Exhaustion	CD8 T cell exhaustion (Zheng et al.)	1.50112	0.00770328
Melanoma (Tirosh et al.)	Legacy ST (slide 2, Thrane et al.)	Harmony	B cells	CE9	CE9 B cells	-1.18972	0.213586
Melanoma (Tirosh et al.)	Legacy ST (slide 2, Thrane et al.)	Harmony	B cells	CE10	CE10 B cells	-0.978994	0.487196
Melanoma (Tirosh et al.)	Legacy ST (slide 2, Thrane et al.)	Harmony	CD8 T cells	CE9	CE9 CD8 T cells	1.31093	0.0322686
Melanoma (Tirosh et al.)	Legacy ST (slide 2, Thrane et al.)	Harmony	CD8 T cells	CE10	CE10 CD8 T cells	2.22561	0.00032
Melanoma (Tirosh et al.)	Legacy ST (slide 2, Thrane et al.)	Harmony	CD4 T cells	CE9	CE9 CD4 T cells	NA	NA
Melanoma (Tirosh et al.)	Legacy ST (slide 2, Thrane et al.)	Harmony	CD4 T cells	CE10	CE10 CD4 T cells	NA	NA
Melanoma (Tirosh et al.)	Legacy ST (slide 2, Thrane et al.)	Harmony	Monocytes and Macrophages	CE9	CE9 Monocytes and Macrophages	-1.61437	0.000215564
Melanoma (Tirosh et al.)	Legacy ST (slide 2, Thrane et al.)	Harmony	Monocytes and Macrophages	CE10	CE10 Monocytes and Macrophages	1.71362	0.000187652
ER+HER2+ BRCA (Wu et al.)	10x Visium (fresh-frozen)	Harmony	CD4 T cells	Exhaustion	CD4 T cell exhaustion (Zheng et al.)	NA	NA
ER+HER2+ BRCA (Wu et al.)	10x Visium (fresh-frozen)	Harmony	CD8 T cells	Exhaustion	CD8 T cell exhaustion (Zheng et al.)	1.37993	0.0338181
ER+HER2+ BRCA (Wu et al.)	10x Visium (fresh-frozen)	Harmony	B cells	CE9	CE9 B cells	-1.06742	0.333792
ER+HER2+ BRCA (Wu et al.)	10x Visium (fresh-frozen)	Harmony	B cells	CE10	CE10 B cells	1.38778	0.0647563
ER+HER2+ BRCA (Wu et al.)	10x Visium (fresh-frozen)	Harmony	CD8 T cells	CE9	CE9 CD8 T cells	1.6928	0.000753864
ER+HER2+ BRCA (Wu et al.)	10x Visium (fresh-frozen)	Harmony	CD8 T cells	CE10	CE10 CD8 T cells	2.85489	0.000377501
ER+HER2+ BRCA (Wu et al.)	10x Visium (fresh-frozen)	Harmony	CD4 T cells	CE9	CE9 CD4 T cells	NA	NA
ER+HER2+ BRCA (Wu et al.)	10x Visium (fresh-frozen)	Harmony	CD4 T cells	CE10	CE10 CD4 T cells	NA	NA
ER+HER2+ BRCA (Wu et al.)	10x Visium (fresh-frozen)	Harmony	Monocytes and Macrophages	CE9	CE9 Monocytes and Macrophages	1.86962	0.000846024
ER+HER2+ BRCA (Wu et al.)	10x Visium (fresh-frozen)	Harmony	Monocytes and Macrophages	CE10	CE10 Monocytes and Macrophages	-1.54744	0.000113714
HER2+ BRCA (Wu et al.)	10x Visium (FFPE)	Harmony	CD4 T cells	Exhaustion	CD4 T cell exhaustion (Zheng et al.)	NA	NA
HER2+ BRCA (Wu et al.)	10x Visium (FFPE)	Harmony	CD8 T cells	Exhaustion	CD8 T cell exhaustion (Zheng et al.)	-1.54715	0.00509511
HER2+ BRCA (Wu et al.)	10x Visium (FFPE)	Harmony	B cells	CE9	CE9 B cells	NA	NA
HER2+ BRCA (Wu et al.)	10x Visium (FFPE)	Harmony	B cells	CE10	CE10 B cells	NA	NA
HER2+ BRCA (Wu et al.)	10x Visium (FFPE)	Harmony	CD8 T cells	CE9	CE9 CD8 T cells	-1.76705	0.000387147
HER2+ BRCA (Wu et al.)	10x Visium (FFPE)	Harmony	CD8 T cells	CE10	CE10 CD8 T cells	-2.84968	0.00038956
HER2+ BRCA (Wu et al.)	10x Visium (FFPE)	Harmony	CD4 T cells	CE9	CE9 CD4 T cells	NA	NA
HER2+ BRCA (Wu et al.)	10x Visium (FFPE)	Harmony	CD4 T cells	CE10	CE10 CD4 T cells	NA	NA
HER2+ BRCA (Wu et al.)	10x Visium (FFPE)	Harmony	Monocytes and Macrophages	CE9	CE9 Monocytes and Macrophages	2.59579	0.00017319
HER2+ BRCA (Wu et al.)	10x Visium (FFPE)	Harmony	Monocytes and Macrophages	CE10	CE10 Monocytes and Macrophages	-2.79044	0.000236911
HER2+ BRCA (Wu et al.)	10x Visium (FFPE)	Harmony	PCs	CE9	CE9 PCs	NA	NA
HER2+ BRCA (Wu et al.)	10x Visium (FFPE)	Harmony	PCs	CE10	CE10 PCs	NA	NA
TNBC BRCA (Wu et al.)	10x Visium (fresh-frozen)	Harmony	CD4 T cells	Exhaustion	CD4 T cell exhaustion (Zheng et al.)	-2.18643	0.000144697
TNBC BRCA (Wu et al.)	10x Visium (fresh-frozen)	Harmony	CD8 T cells	Exhaustion	CD8 T cell exhaustion (Zheng et al.)	-2.51331	0.000164799
TNBC BRCA (Wu et al.)	10x Visium (fresh-frozen)	Harmony	B cells	CE9	CE9 B cells	-1.18729	0.214429
TNBC BRCA (Wu et al.)	10x Visium (fresh-frozen)	Harmony	B cells	CE10	CE10 B cells	-1.61975	0.0172706
TNBC BRCA (Wu et al.)	10x Visium (fresh-frozen)	Harmony	CD8 T cells	CE9	CE9 CD8 T cells	-2.80784	0.000158428
TNBC BRCA (Wu et al.)	10x Visium (fresh-frozen)	Harmony	CD8 T cells	CE10	CE10 CD8 T cells	2.71815	0.000266951
TNBC BRCA (Wu et al.)	10x Visium (fresh-frozen)	Harmony	CD4 T cells	CE9	CE9 CD4 T cells	-1.99526	0.000115009
TNBC BRCA (Wu et al.)	10x Visium (fresh-frozen)	Harmony	CD4 T cells	CE10	CE10 CD4 T cells	3.13847	0.000780031
TNBC BRCA (Wu et al.)	10x Visium (fresh-frozen)	Harmony	Monocytes and Macrophages	CE9	CE9 Monocytes and Macrophages	-2.77063	0.000250941
TNBC BRCA (Wu et al.)	10x Visium (fresh-frozen)	Harmony	Monocytes and Macrophages	CE10	CE10 Monocytes and Macrophages	2.57603	0.00016442
TNBC BRCA (Wu et al.)	10x Visium (fresh-frozen)	Harmony	PCs	CE9	CE9 PCs	-1.84663	0.000408775
TNBC BRCA (Wu et al.)	10x Visium (fresh-frozen)	Harmony	PCs	CE10	CE10 PCs	1.44135	0.12912
CRC (Lee et al.)	10x Visium (fresh-frozen)	Harmony	CD4 T cells	Exhaustion	CD4 T cell exhaustion (Zheng et al.)	2.10798	0.000104932
CRC (Lee et al.)	10x Visium (fresh-frozen)	Harmony	CD8 T cells	Exhaustion	CD8 T cell exhaustion (Zheng et al.)	NA	NA
CRC (Lee et al.)	10x Visium (fresh-frozen)	Harmony	B cells	CE9	CE9 B cells	-1.19272	0.192
CRC (Lee et al.)	10x Visium (fresh-frozen)	Harmony	B cells	CE10	CE10 B cells	1.64802	0.00746037
CRC (Lee et al.)	10x Visium (fresh-frozen)	Harmony	CD8 T cells	CE9	CE9 CD8 T cells	NA	NA
CRC (Lee et al.)	10x Visium (fresh-frozen)	Harmony	CD8 T cells	CE10	CE10 CD8 T cells	NA	NA
CRC (Lee et al.)	10x Visium (fresh-frozen)	Harmony	CD4 T cells	CE9	CE9 CD4 T cells	2.39958	0.00010005
CRC (Lee et al.)	10x Visium (fresh-frozen)	Harmony	CD4 T cells	CE10	CE10 CD4 T cells	-3.76981	0.1
CRC (Lee et al.)	10x Visium (fresh-frozen)	Harmony	Monocytes and Macrophages	CE9	CE9 Monocytes and Macrophages	-2.5412	0.000111694
CRC (Lee et al.)	10x Visium (fresh-frozen)	Harmony	Monocytes and Macrophages	CE10	CE10 Monocytes and Macrophages	3.05527	0.00102041
CRC (Lee et al.)	10x Visium (fresh-frozen)	Harmony	PCs	CE9	CE9 PCs	NA	NA
CRC (Lee et al.)	10x Visium (fresh-frozen)	Harmony	PCs	CE10	CE10 PCs	NA	NA
Melanoma (Tirosh et al.)	Legacy ST (slide 1, Thrane et al.)	LIGER	CD4 T cells	Exhaustion	CD4 T cell exhaustion (Zheng et al.)	2.34747	0.000113623
Melanoma (Tirosh et al.)	Legacy ST (slide 1, Thrane et al.)	LIGER	CD8 T cells	Exhaustion	CD8 T cell exhaustion (Zheng et al.)	2.44443	0.000133941
Melanoma (Tirosh et al.)	Legacy ST (slide 1, Thrane et al.)	LIGER	B cells	CE9	CE9 B cells	-1.61698	0.00522354
Melanoma (Tirosh et al.)	Legacy ST (slide 1, Thrane et al.)	LIGER	B cells	CE10	CE10 B cells	-1.10538	0.307728
Melanoma (Tirosh et al.)	Legacy ST (slide 1, Thrane et al.)	LIGER	CD8 T cells	CE9	CE9 CD8 T cells	2.2474	0.000128074
Melanoma (Tirosh et al.)	Legacy ST (slide 1, Thrane et al.)	LIGER	CD8 T cells	CE10	CE10 CD8 T cells	-2.41818	0.00044603
Melanoma (Tirosh et al.)	Legacy ST (slide 1, Thrane et al.)	LIGER	CD4 T cells	CE9	CE9 CD4 T cells	2.54413	0.000100847
Melanoma (Tirosh et al.)	Legacy ST (slide 1, Thrane et al.)	LIGER	CD4 T cells	CE10	CE10 CD4 T cells	-3.54226	0.00862069
Melanoma (Tirosh et al.)	Legacy ST (slide 1, Thrane et al.)	LIGER	Monocytes and Macrophages	CE9	CE9 Monocytes and Macrophages	1.33775	0.00232856
Melanoma (Tirosh et al.)	Legacy ST (slide 1, Thrane et al.)	LIGER	Monocytes and Macrophages	CE10	CE10 Monocytes and Macrophages	1.55389	0.000116198
Melanoma (Tirosh et al.)	Legacy ST (slide 2, Thrane et al.)	LIGER	CD4 T cells	Exhaustion	CD4 T cell exhaustion (Zheng et al.)	-2.19792	0.000165017
Melanoma (Tirosh et al.)	Legacy ST (slide 2, Thrane et al.)	LIGER	CD8 T cells	Exhaustion	CD8 T cell exhaustion (Zheng et al.)	1.08823	0.318354
Melanoma (Tirosh et al.)	Legacy ST (slide 2, Thrane et al.)	LIGER	B cells	CE9	CE9 B cells	-1.08462	0.292265
Melanoma (Tirosh et al.)	Legacy ST (slide 2, Thrane et al.)	LIGER	B cells	CE10	CE10 B cells	1.74398	0.000854284
Melanoma (Tirosh et al.)	Legacy ST (slide 2, Thrane et al.)	LIGER	CD8 T cells	CE9	CE9 CD8 T cells	-2.24787	0.000568182
Melanoma (Tirosh et al.)	Legacy ST (slide 2, Thrane et al.)	LIGER	CD8 T cells	CE10	CE10 CD8 T cells	-2.22291	0.000549149
Melanoma (Tirosh et al.)	Legacy ST (slide 2, Thrane et al.)	LIGER	CD4 T cells	CE9	CE9 CD4 T cells	-2.78443	0.000141723
Melanoma (Tirosh et al.)	Legacy ST (slide 2, Thrane et al.)	LIGER	CD4 T cells	CE10	CE10 CD4 T cells	2.01667	0.000345185
Melanoma (Tirosh et al.)	Legacy ST (slide 2, Thrane et al.)	LIGER	Monocytes and Macrophages	CE9	CE9 Monocytes and Macrophages	-1.51995	0.000353857
Melanoma (Tirosh et al.)	Legacy ST (slide 2, Thrane et al.)	LIGER	Monocytes and Macrophages	CE10	CE10 Monocytes and Macrophages	1.5411	0.000137646
ER+HER2+ BRCA (Wu et al.)	10x Visium (fresh-frozen)	LIGER	CD4 T cells	Exhaustion	CD4 T cell exhaustion (Zheng et al.)	2.09121	0.000101678
ER+HER2+ BRCA (Wu et al.)	10x Visium (fresh-frozen)	LIGER	CD8 T cells	Exhaustion	CD8 T cell exhaustion (Zheng et al.)	1.63704	0.00237995
ER+HER2+ BRCA (Wu et al.)	10x Visium (fresh-frozen)	LIGER	B cells	CE9	CE9 B cells	1.1719	0.228214
ER+HER2+ BRCA (Wu et al.)	10x Visium (fresh-frozen)	LIGER	B cells	CE10	CE10 B cells	1.81983	0.00136356
ER+HER2+ BRCA (Wu et al.)	10x Visium (fresh-frozen)	LIGER	CD8 T cells	CE9	CE9 CD8 T cells	1.92894	0.000135943
ER+HER2+ BRCA (Wu et al.)	10x Visium (fresh-frozen)	LIGER	CD8 T cells	CE10	CE10 CD8 T cells	1.30047	0.0689013
ER+HER2+ BRCA (Wu et al.)	10x Visium (fresh-frozen)	LIGER	CD4 T cells	CE9	CE9 CD4 T cells	2.21838	9.999e-05
ER+HER2+ BRCA (Wu et al.)	10x Visium (fresh-frozen)	LIGER	CD4 T cells	CE10	CE10 CD4 T cells	NA	NA
ER+HER2+ BRCA (Wu et al.)	10x Visium (fresh-frozen)	LIGER	Monocytes and Macrophages	CE9	CE9 Monocytes and Macrophages	-1.53627	0.000183959
ER+HER2+ BRCA (Wu et al.)	10x Visium (fresh-frozen)	LIGER	Monocytes and Macrophages	CE10	CE10 Monocytes and Macrophages	1.7394	0.000223764
HER2+ BRCA (Wu et al.)	10x Visium (FFPE)	LIGER	CD4 T cells	Exhaustion	CD4 T cell exhaustion (Zheng et al.)	-1.31956	0.0771974
HER2+ BRCA (Wu et al.)	10x Visium (FFPE)	LIGER	CD8 T cells	Exhaustion	CD8 T cell exhaustion (Zheng et al.)	1.12423	0.252229
HER2+ BRCA (Wu et al.)	10x Visium (FFPE)	LIGER	B cells	CE9	CE9 B cells	-2.35956	0.000180018
HER2+ BRCA (Wu et al.)	10x Visium (FFPE)	LIGER	B cells	CE10	CE10 B cells	-1.35756	0.0774055
HER2+ BRCA (Wu et al.)	10x Visium (FFPE)	LIGER	CD8 T cells	CE9	CE9 CD8 T cells	1.91811	0.000171233
HER2+ BRCA (Wu et al.)	10x Visium (FFPE)	LIGER	CD8 T cells	CE10	CE10 CD8 T cells	1.6275	0.00254496
HER2+ BRCA (Wu et al.)	10x Visium (FFPE)	LIGER	CD4 T cells	CE9	CE9 CD4 T cells	1.87353	0.000266596
HER2+ BRCA (Wu et al.)	10x Visium (FFPE)	LIGER	CD4 T cells	CE10	CE10 CD4 T cells	-1.93091	0.000161786
HER2+ BRCA (Wu et al.)	10x Visium (FFPE)	LIGER	Monocytes and Macrophages	CE9	CE9 Monocytes and Macrophages	-1.53154	0.000346021
HER2+ BRCA (Wu et al.)	10x Visium (FFPE)	LIGER	Monocytes and Macrophages	CE10	CE10 Monocytes and Macrophages	1.94385	0.000141965
HER2+ BRCA (Wu et al.)	10x Visium (FFPE)	LIGER	PCs	CE9	CE9 PCs	-1.5401	0.0617658
HER2+ BRCA (Wu et al.)	10x Visium (FFPE)	LIGER	PCs	CE10	CE10 PCs	-1.47518	0.0806647
TNBC BRCA (Wu et al.)	10x Visium (fresh-frozen)	LIGER	CD4 T cells	Exhaustion	CD4 T cell exhaustion (Zheng et al.)	2.58723	0.000161212
TNBC BRCA (Wu et al.)	10x Visium (fresh-frozen)	LIGER	CD8 T cells	Exhaustion	CD8 T cell exhaustion (Zheng et al.)	2.42227	0.000138351
TNBC BRCA (Wu et al.)	10x Visium (fresh-frozen)	LIGER	B cells	CE9	CE9 B cells	1.71727	0.0121166
TNBC BRCA (Wu et al.)	10x Visium (fresh-frozen)	LIGER	B cells	CE10	CE10 B cells	-2.93672	0.000207469
TNBC BRCA (Wu et al.)	10x Visium (fresh-frozen)	LIGER	CD8 T cells	CE9	CE9 CD8 T cells	2.84941	0.000135851
TNBC BRCA (Wu et al.)	10x Visium (fresh-frozen)	LIGER	CD8 T cells	CE10	CE10 CD8 T cells	-3.15417	0.000385356
TNBC BRCA (Wu et al.)	10x Visium (fresh-frozen)	LIGER	CD4 T cells	CE9	CE9 CD4 T cells	2.9696	0.000136036
TNBC BRCA (Wu et al.)	10x Visium (fresh-frozen)	LIGER	CD4 T cells	CE10	CE10 CD4 T cells	-2.54896	0.000394633
TNBC BRCA (Wu et al.)	10x Visium (fresh-frozen)	LIGER	Monocytes and Macrophages	CE9	CE9 Monocytes and Macrophages	-2.38326	0.000545554
TNBC BRCA (Wu et al.)	10x Visium (fresh-frozen)	LIGER	Monocytes and Macrophages	CE10	CE10 Monocytes and Macrophages	2.57035	0.000121936
TNBC BRCA (Wu et al.)	10x Visium (fresh-frozen)	LIGER	PCs	CE9	CE9 PCs	-1.66255	0.000325168
TNBC BRCA (Wu et al.)	10x Visium (fresh-frozen)	LIGER	PCs	CE10	CE10 PCs	-1.59357	0.000433369
CRC (Lee et al.)	10x Visium (fresh-frozen)	LIGER	CD4 T cells	Exhaustion	CD4 T cell exhaustion (Zheng et al.)	2.0168	0.000130873
CRC (Lee et al.)	10x Visium (fresh-frozen)	LIGER	CD8 T cells	Exhaustion	CD8 T cell exhaustion (Zheng et al.)	2.83495	0.000118245
CRC (Lee et al.)	10x Visium (fresh-frozen)	LIGER	B cells	CE9	CE9 B cells	1.57602	0.0196484
CRC (Lee et al.)	10x Visium (fresh-frozen)	LIGER	B cells	CE10	CE10 B cells	-1.90588	0.00032175
CRC (Lee et al.)	10x Visium (fresh-frozen)	LIGER	CD8 T cells	CE9	CE9 CD8 T cells	2.96545	0.000113045
CRC (Lee et al.)	10x Visium (fresh-frozen)	LIGER	CD8 T cells	CE10	CE10 CD8 T cells	-3.36448	0.000884956
CRC (Lee et al.)	10x Visium (fresh-frozen)	LIGER	CD4 T cells	CE9	CE9 CD4 T cells	2.06994	0.000107956
CRC (Lee et al.)	10x Visium (fresh-frozen)	LIGER	CD4 T cells	CE10	CE10 CD4 T cells	-2.77879	0.0013587
CRC (Lee et al.)	10x Visium (fresh-frozen)	LIGER	Monocytes and Macrophages	CE9	CE9 Monocytes and Macrophages	-2.54032	0.000406835
CRC (Lee et al.)	10x Visium (fresh-frozen)	LIGER	Monocytes and Macrophages	CE10	CE10 Monocytes and Macrophages	2.18646	0.000132293
CRC (Lee et al.)	10x Visium (fresh-frozen)	LIGER	PCs	CE9	CE9 PCs	-1.16124	0.275651
CRC (Lee et al.)	10x Visium (fresh-frozen)	LIGER	PCs	CE10	CE10 PCs	-1.81838	0.000484966
Melanoma (Tirosh et al.)	Legacy ST (slide 1, Thrane et al.)	Pearson correlation	CD4 T cells	Exhaustion	CD4 T cell exhaustion (Zheng et al.)	1.85159	0.000139509
Melanoma (Tirosh et al.)	Legacy ST (slide 1, Thrane et al.)	Pearson correlation	CD8 T cells	Exhaustion	CD8 T cell exhaustion (Zheng et al.)	2.0991	0.000146671
Melanoma (Tirosh et al.)	Legacy ST (slide 1, Thrane et al.)	Pearson correlation	B cells	CE9	CE9 B cells	1.44693	0.00999286
Melanoma (Tirosh et al.)	Legacy ST (slide 1, Thrane et al.)	Pearson correlation	B cells	CE10	CE10 B cells	1.54001	0.000965367
Melanoma (Tirosh et al.)	Legacy ST (slide 1, Thrane et al.)	Pearson correlation	CD8 T cells	CE9	CE9 CD8 T cells	2.09792	0.000139315
Melanoma (Tirosh et al.)	Legacy ST (slide 1, Thrane et al.)	Pearson correlation	CD8 T cells	CE10	CE10 CD8 T cells	-2.65165	0.000338983
Melanoma (Tirosh et al.)	Legacy ST (slide 1, Thrane et al.)	Pearson correlation	CD4 T cells	CE9	CE9 CD4 T cells	1.60308	0.000117578
Melanoma (Tirosh et al.)	Legacy ST (slide 1, Thrane et al.)	Pearson correlation	CD4 T cells	CE10	CE10 CD4 T cells	1.27924	0.0201517
Melanoma (Tirosh et al.)	Legacy ST (slide 1, Thrane et al.)	Pearson correlation	Monocytes and Macrophages	CE9	CE9 Monocytes and Macrophages	1.31165	0.00565851
Melanoma (Tirosh et al.)	Legacy ST (slide 1, Thrane et al.)	Pearson correlation	Monocytes and Macrophages	CE10	CE10 Monocytes and Macrophages	-1.33979	0.00136565
Melanoma (Tirosh et al.)	Legacy ST (slide 2, Thrane et al.)	Pearson correlation	CD4 T cells	Exhaustion	CD4 T cell exhaustion (Zheng et al.)	2.23118	0.000118821
Melanoma (Tirosh et al.)	Legacy ST (slide 2, Thrane et al.)	Pearson correlation	CD8 T cells	Exhaustion	CD8 T cell exhaustion (Zheng et al.)	1.72296	0.000987654
Melanoma (Tirosh et al.)	Legacy ST (slide 2, Thrane et al.)	Pearson correlation	B cells	CE9	CE9 B cells	-1.0635	0.334377
Melanoma (Tirosh et al.)	Legacy ST (slide 2, Thrane et al.)	Pearson correlation	B cells	CE10	CE10 B cells	0.91954	0.597524
Melanoma (Tirosh et al.)	Legacy ST (slide 2, Thrane et al.)	Pearson correlation	CD8 T cells	CE9	CE9 CD8 T cells	1.48486	0.00602696
Melanoma (Tirosh et al.)	Legacy ST (slide 2, Thrane et al.)	Pearson correlation	CD8 T cells	CE10	CE10 CD8 T cells	-2.55276	0.000273149
Melanoma (Tirosh et al.)	Legacy ST (slide 2, Thrane et al.)	Pearson correlation	CD4 T cells	CE9	CE9 CD4 T cells	2.45196	0.000102166
Melanoma (Tirosh et al.)	Legacy ST (slide 2, Thrane et al.)	Pearson correlation	CD4 T cells	CE10	CE10 CD4 T cells	-3.03934	0.00438596
Melanoma (Tirosh et al.)	Legacy ST (slide 2, Thrane et al.)	Pearson correlation	Monocytes and Macrophages	CE9	CE9 Monocytes and Macrophages	1.68595	0.00013988
Melanoma (Tirosh et al.)	Legacy ST (slide 2, Thrane et al.)	Pearson correlation	Monocytes and Macrophages	CE10	CE10 Monocytes and Macrophages	-2.07549	0.00035727
ER+HER2+ BRCA (Wu et al.)	10x Visium (fresh-frozen)	Pearson correlation	CD4 T cells	Exhaustion	CD4 T cell exhaustion (Zheng et al.)	2.13988	0.000132118
ER+HER2+ BRCA (Wu et al.)	10x Visium (fresh-frozen)	Pearson correlation	CD8 T cells	Exhaustion	CD8 T cell exhaustion (Zheng et al.)	1.17166	0.18229
ER+HER2+ BRCA (Wu et al.)	10x Visium (fresh-frozen)	Pearson correlation	B cells	CE9	CE9 B cells	1.76761	0.00253421
ER+HER2+ BRCA (Wu et al.)	10x Visium (fresh-frozen)	Pearson correlation	B cells	CE10	CE10 B cells	1.15928	0.241339
ER+HER2+ BRCA (Wu et al.)	10x Visium (fresh-frozen)	Pearson correlation	CD8 T cells	CE9	CE9 CD8 T cells	1.57235	0.00438276
ER+HER2+ BRCA (Wu et al.)	10x Visium (fresh-frozen)	Pearson correlation	CD8 T cells	CE10	CE10 CD8 T cells	-1.24086	0.0892935
ER+HER2+ BRCA (Wu et al.)	10x Visium (fresh-frozen)	Pearson correlation	CD4 T cells	CE9	CE9 CD4 T cells	2.5558	0.000108143
ER+HER2+ BRCA (Wu et al.)	10x Visium (fresh-frozen)	Pearson correlation	CD4 T cells	CE10	CE10 CD4 T cells	-1.3739	0.00135685
ER+HER2+ BRCA (Wu et al.)	10x Visium (fresh-frozen)	Pearson correlation	Monocytes and Macrophages	CE9	CE9 Monocytes and Macrophages	-1.57772	0.00012596
ER+HER2+ BRCA (Wu et al.)	10x Visium (fresh-frozen)	Pearson correlation	Monocytes and Macrophages	CE10	CE10 Monocytes and Macrophages	1.66593	0.000497018
HER2+ BRCA (Wu et al.)	10x Visium (FFPE)	Pearson correlation	CD4 T cells	Exhaustion	CD4 T cell exhaustion (Zheng et al.)	-1.75926	0.000248942
HER2+ BRCA (Wu et al.)	10x Visium (FFPE)	Pearson correlation	CD8 T cells	Exhaustion	CD8 T cell exhaustion (Zheng et al.)	-1.57045	0.00740491
HER2+ BRCA (Wu et al.)	10x Visium (FFPE)	Pearson correlation	B cells	CE9	CE9 B cells	-1.28671	0.125737
HER2+ BRCA (Wu et al.)	10x Visium (FFPE)	Pearson correlation	B cells	CE10	CE10 B cells	-1.65722	0.00494576
HER2+ BRCA (Wu et al.)	10x Visium (FFPE)	Pearson correlation	CD8 T cells	CE9	CE9 CD8 T cells	-1.89942	0.000369413
HER2+ BRCA (Wu et al.)	10x Visium (FFPE)	Pearson correlation	CD8 T cells	CE10	CE10 CD8 T cells	-2.62339	0.00038432
HER2+ BRCA (Wu et al.)	10x Visium (FFPE)	Pearson correlation	CD4 T cells	CE9	CE9 CD4 T cells	-2.13283	0.000106417
HER2+ BRCA (Wu et al.)	10x Visium (FFPE)	Pearson correlation	CD4 T cells	CE10	CE10 CD4 T cells	-1.44639	0.000531802
HER2+ BRCA (Wu et al.)	10x Visium (FFPE)	Pearson correlation	Monocytes and Macrophages	CE9	CE9 Monocytes and Macrophages	2.76157	0.000144092
HER2+ BRCA (Wu et al.)	10x Visium (FFPE)	Pearson correlation	Monocytes and Macrophages	CE10	CE10 Monocytes and Macrophages	-2.67357	0.000326584
HER2+ BRCA (Wu et al.)	10x Visium (FFPE)	Pearson correlation	PCs	CE9	CE9 PCs	1.67877	0.0261756
HER2+ BRCA (Wu et al.)	10x Visium (FFPE)	Pearson correlation	PCs	CE10	CE10 PCs	1.17023	0.270971
TNBC BRCA (Wu et al.)	10x Visium (fresh-frozen)	Pearson correlation	CD4 T cells	Exhaustion	CD4 T cell exhaustion (Zheng et al.)	1.80787	0.000120977
TNBC BRCA (Wu et al.)	10x Visium (fresh-frozen)	Pearson correlation	CD8 T cells	Exhaustion	CD8 T cell exhaustion (Zheng et al.)	2.10616	0.000153965
TNBC BRCA (Wu et al.)	10x Visium (fresh-frozen)	Pearson correlation	B cells	CE9	CE9 B cells	1.6513	0.0116724
TNBC BRCA (Wu et al.)	10x Visium (fresh-frozen)	Pearson correlation	B cells	CE10	CE10 B cells	-2.78432	0.000216967
TNBC BRCA (Wu et al.)	10x Visium (fresh-frozen)	Pearson correlation	CD8 T cells	CE9	CE9 CD8 T cells	1.77854	0.000289184
TNBC BRCA (Wu et al.)	10x Visium (fresh-frozen)	Pearson correlation	CD8 T cells	CE10	CE10 CD8 T cells	-2.40481	0.000328731
TNBC BRCA (Wu et al.)	10x Visium (fresh-frozen)	Pearson correlation	CD4 T cells	CE9	CE9 CD4 T cells	2.2687	0.000102135
TNBC BRCA (Wu et al.)	10x Visium (fresh-frozen)	Pearson correlation	CD4 T cells	CE10	CE10 CD4 T cells	-3.55257	0.00411523
TNBC BRCA (Wu et al.)	10x Visium (fresh-frozen)	Pearson correlation	Monocytes and Macrophages	CE9	CE9 Monocytes and Macrophages	1.86556	0.00019972
TNBC BRCA (Wu et al.)	10x Visium (fresh-frozen)	Pearson correlation	Monocytes and Macrophages	CE10	CE10 Monocytes and Macrophages	-1.60873	0.00020284
TNBC BRCA (Wu et al.)	10x Visium (fresh-frozen)	Pearson correlation	PCs	CE9	CE9 PCs	-1.96452	0.000257367
TNBC BRCA (Wu et al.)	10x Visium (fresh-frozen)	Pearson correlation	PCs	CE10	CE10 PCs	1.75654	0.0350022
CRC (Lee et al.)	10x Visium (fresh-frozen)	Pearson correlation	CD4 T cells	Exhaustion	CD4 T cell exhaustion (Zheng et al.)	-2.10407	0.000102229
CRC (Lee et al.)	10x Visium (fresh-frozen)	Pearson correlation	CD8 T cells	Exhaustion	CD8 T cell exhaustion (Zheng et al.)	-1.84622	0.000253711
CRC (Lee et al.)	10x Visium (fresh-frozen)	Pearson correlation	B cells	CE9	CE9 B cells	-2.0998	0.000134535
CRC (Lee et al.)	10x Visium (fresh-frozen)	Pearson correlation	B cells	CE10	CE10 B cells	-1.23316	0.18308
CRC (Lee et al.)	10x Visium (fresh-frozen)	Pearson correlation	CD8 T cells	CE9	CE9 CD8 T cells	-2.08174	0.000120963
CRC (Lee et al.)	10x Visium (fresh-frozen)	Pearson correlation	CD8 T cells	CE10	CE10 CD8 T cells	2.02663	0.000602047
CRC (Lee et al.)	10x Visium (fresh-frozen)	Pearson correlation	CD4 T cells	CE9	CE9 CD4 T cells	-2.28511	9.999e-05
CRC (Lee et al.)	10x Visium (fresh-frozen)	Pearson correlation	CD4 T cells	CE10	CE10 CD4 T cells	3.65756	0.5
CRC (Lee et al.)	10x Visium (fresh-frozen)	Pearson correlation	Monocytes and Macrophages	CE9	CE9 Monocytes and Macrophages	-2.10874	0.00010013
CRC (Lee et al.)	10x Visium (fresh-frozen)	Pearson correlation	Monocytes and Macrophages	CE10	CE10 Monocytes and Macrophages	1.81755	0.0555556
CRC (Lee et al.)	10x Visium (fresh-frozen)	Pearson correlation	PCs	CE9	CE9 PCs	-2.00622	0.00138735
CRC (Lee et al.)	10x Visium (fresh-frozen)	Pearson correlation	PCs	CE10	CE10 PCs	-1.46959	0.0601839
Melanoma (Tirosh et al.)	Legacy ST (slide 1, Thrane et al.)	Spearman correlation	CD4 T cells	Exhaustion	CD4 T cell exhaustion (Zheng et al.)	2.029	0.000120453
Melanoma (Tirosh et al.)	Legacy ST (slide 1, Thrane et al.)	Spearman correlation	CD8 T cells	Exhaustion	CD8 T cell exhaustion (Zheng et al.)	2.3229	0.000149098
Melanoma (Tirosh et al.)	Legacy ST (slide 1, Thrane et al.)	Spearman correlation	B cells	CE9	CE9 B cells	-1.24302	0.14588
Melanoma (Tirosh et al.)	Legacy ST (slide 1, Thrane et al.)	Spearman correlation	B cells	CE10	CE10 B cells	-1.17769	0.201014
Melanoma (Tirosh et al.)	Legacy ST (slide 1, Thrane et al.)	Spearman correlation	CD8 T cells	CE9	CE9 CD8 T cells	2.4788	0.000140588
Melanoma (Tirosh et al.)	Legacy ST (slide 1, Thrane et al.)	Spearman correlation	CD8 T cells	CE10	CE10 CD8 T cells	-2.76272	0.000345304
Melanoma (Tirosh et al.)	Legacy ST (slide 1, Thrane et al.)	Spearman correlation	CD4 T cells	CE9	CE9 CD4 T cells	2.32424	0.000103413
Melanoma (Tirosh et al.)	Legacy ST (slide 1, Thrane et al.)	Spearman correlation	CD4 T cells	CE10	CE10 CD4 T cells	-2.64651	0.00299401
Melanoma (Tirosh et al.)	Legacy ST (slide 1, Thrane et al.)	Spearman correlation	Monocytes and Macrophages	CE9	CE9 Monocytes and Macrophages	1.49423	0.000128074
Melanoma (Tirosh et al.)	Legacy ST (slide 1, Thrane et al.)	Spearman correlation	Monocytes and Macrophages	CE10	CE10 Monocytes and Macrophages	-1.56328	0.000469484
Melanoma (Tirosh et al.)	Legacy ST (slide 2, Thrane et al.)	Spearman correlation	CD4 T cells	Exhaustion	CD4 T cell exhaustion (Zheng et al.)	2.26487	0.00013132
Melanoma (Tirosh et al.)	Legacy ST (slide 2, Thrane et al.)	Spearman correlation	CD8 T cells	Exhaustion	CD8 T cell exhaustion (Zheng et al.)	1.9179	0.000180832
Melanoma (Tirosh et al.)	Legacy ST (slide 2, Thrane et al.)	Spearman correlation	B cells	CE9	CE9 B cells	1.38802	0.068385
Melanoma (Tirosh et al.)	Legacy ST (slide 2, Thrane et al.)	Spearman correlation	B cells	CE10	CE10 B cells	-1.48082	0.0331026
Melanoma (Tirosh et al.)	Legacy ST (slide 2, Thrane et al.)	Spearman correlation	CD8 T cells	CE9	CE9 CD8 T cells	1.74379	0.000362319
Melanoma (Tirosh et al.)	Legacy ST (slide 2, Thrane et al.)	Spearman correlation	CD8 T cells	CE10	CE10 CD8 T cells	-2.55009	0.00022041
Melanoma (Tirosh et al.)	Legacy ST (slide 2, Thrane et al.)	Spearman correlation	CD4 T cells	CE9	CE9 CD4 T cells	2.66759	0.000108472
Melanoma (Tirosh et al.)	Legacy ST (slide 2, Thrane et al.)	Spearman correlation	CD4 T cells	CE10	CE10 CD4 T cells	-2.92296	0.00124533
Melanoma (Tirosh et al.)	Legacy ST (slide 2, Thrane et al.)	Spearman correlation	Monocytes and Macrophages	CE9	CE9 Monocytes and Macrophages	2.18017	0.00011084
Melanoma (Tirosh et al.)	Legacy ST (slide 2, Thrane et al.)	Spearman correlation	Monocytes and Macrophages	CE10	CE10 Monocytes and Macrophages	-2.19988	0.000967118
ER+HER2+ BRCA (Wu et al.)	10x Visium (fresh-frozen)	Spearman correlation	CD4 T cells	Exhaustion	CD4 T cell exhaustion (Zheng et al.)	2.20981	0.000115634
ER+HER2+ BRCA (Wu et al.)	10x Visium (fresh-frozen)	Spearman correlation	CD8 T cells	Exhaustion	CD8 T cell exhaustion (Zheng et al.)	1.16602	0.20899
ER+HER2+ BRCA (Wu et al.)	10x Visium (fresh-frozen)	Spearman correlation	B cells	CE9	CE9 B cells	1.5526	0.0191262
ER+HER2+ BRCA (Wu et al.)	10x Visium (fresh-frozen)	Spearman correlation	B cells	CE10	CE10 B cells	1.19876	0.201373
ER+HER2+ BRCA (Wu et al.)	10x Visium (fresh-frozen)	Spearman correlation	CD8 T cells	CE9	CE9 CD8 T cells	-1.28073	0.0506599
ER+HER2+ BRCA (Wu et al.)	10x Visium (fresh-frozen)	Spearman correlation	CD8 T cells	CE10	CE10 CD8 T cells	-1.40561	0.0126411
ER+HER2+ BRCA (Wu et al.)	10x Visium (fresh-frozen)	Spearman correlation	CD4 T cells	CE9	CE9 CD4 T cells	2.38496	0.000101143
ER+HER2+ BRCA (Wu et al.)	10x Visium (fresh-frozen)	Spearman correlation	CD4 T cells	CE10	CE10 CD4 T cells	-1.49243	0.00719424
ER+HER2+ BRCA (Wu et al.)	10x Visium (fresh-frozen)	Spearman correlation	Monocytes and Macrophages	CE9	CE9 Monocytes and Macrophages	-1.4723	0.000129887
ER+HER2+ BRCA (Wu et al.)	10x Visium (fresh-frozen)	Spearman correlation	Monocytes and Macrophages	CE10	CE10 Monocytes and Macrophages	1.45323	0.000421053
HER2+ BRCA (Wu et al.)	10x Visium (FFPE)	Spearman correlation	CD4 T cells	Exhaustion	CD4 T cell exhaustion (Zheng et al.)	NA	NA
HER2+ BRCA (Wu et al.)	10x Visium (FFPE)	Spearman correlation	CD8 T cells	Exhaustion	CD8 T cell exhaustion (Zheng et al.)	-1.57245	0.00472494
HER2+ BRCA (Wu et al.)	10x Visium (FFPE)	Spearman correlation	B cells	CE9	CE9 B cells	-1.55038	0.0183094
HER2+ BRCA (Wu et al.)	10x Visium (FFPE)	Spearman correlation	B cells	CE10	CE10 B cells	-1.60317	0.00921736
HER2+ BRCA (Wu et al.)	10x Visium (FFPE)	Spearman correlation	CD8 T cells	CE9	CE9 CD8 T cells	-1.90654	0.000381098
HER2+ BRCA (Wu et al.)	10x Visium (FFPE)	Spearman correlation	CD8 T cells	CE10	CE10 CD8 T cells	-2.63006	0.000372995
HER2+ BRCA (Wu et al.)	10x Visium (FFPE)	Spearman correlation	CD4 T cells	CE9	CE9 CD4 T cells	NA	NA
HER2+ BRCA (Wu et al.)	10x Visium (FFPE)	Spearman correlation	CD4 T cells	CE10	CE10 CD4 T cells	NA	NA
HER2+ BRCA (Wu et al.)	10x Visium (FFPE)	Spearman correlation	Monocytes and Macrophages	CE9	CE9 Monocytes and Macrophages	2.78175	0.000132538
HER2+ BRCA (Wu et al.)	10x Visium (FFPE)	Spearman correlation	Monocytes and Macrophages	CE10	CE10 Monocytes and Macrophages	-2.78443	0.00039604
HER2+ BRCA (Wu et al.)	10x Visium (FFPE)	Spearman correlation	PCs	CE9	CE9 PCs	1.19756	0.234033
HER2+ BRCA (Wu et al.)	10x Visium (FFPE)	Spearman correlation	PCs	CE10	CE10 PCs	0.916503	0.53886
TNBC BRCA (Wu et al.)	10x Visium (fresh-frozen)	Spearman correlation	CD4 T cells	Exhaustion	CD4 T cell exhaustion (Zheng et al.)	1.55325	0.00669241
TNBC BRCA (Wu et al.)	10x Visium (fresh-frozen)	Spearman correlation	CD8 T cells	Exhaustion	CD8 T cell exhaustion (Zheng et al.)	1.59918	0.00554435
TNBC BRCA (Wu et al.)	10x Visium (fresh-frozen)	Spearman correlation	B cells	CE9	CE9 B cells	1.75247	0.00278121
TNBC BRCA (Wu et al.)	10x Visium (fresh-frozen)	Spearman correlation	B cells	CE10	CE10 B cells	-3.05456	0.000287853
TNBC BRCA (Wu et al.)	10x Visium (fresh-frozen)	Spearman correlation	CD8 T cells	CE9	CE9 CD8 T cells	1.44192	0.0167144
TNBC BRCA (Wu et al.)	10x Visium (fresh-frozen)	Spearman correlation	CD8 T cells	CE10	CE10 CD8 T cells	-1.77046	0.000274725
TNBC BRCA (Wu et al.)	10x Visium (fresh-frozen)	Spearman correlation	CD4 T cells	CE9	CE9 CD4 T cells	1.54601	0.000212022
TNBC BRCA (Wu et al.)	10x Visium (fresh-frozen)	Spearman correlation	CD4 T cells	CE10	CE10 CD4 T cells	-3.01616	0.00203666
TNBC BRCA (Wu et al.)	10x Visium (fresh-frozen)	Spearman correlation	Monocytes and Macrophages	CE9	CE9 Monocytes and Macrophages	2.04552	0.000275558
TNBC BRCA (Wu et al.)	10x Visium (fresh-frozen)	Spearman correlation	Monocytes and Macrophages	CE10	CE10 Monocytes and Macrophages	-1.97095	0.000157778
TNBC BRCA (Wu et al.)	10x Visium (fresh-frozen)	Spearman correlation	PCs	CE9	CE9 PCs	-1.81927	0.000713946
TNBC BRCA (Wu et al.)	10x Visium (fresh-frozen)	Spearman correlation	PCs	CE10	CE10 PCs	1.42786	0.171291
CRC (Lee et al.)	10x Visium (fresh-frozen)	Spearman correlation	CD4 T cells	Exhaustion	CD4 T cell exhaustion (Zheng et al.)	-2.2136	0.00010826
CRC (Lee et al.)	10x Visium (fresh-frozen)	Spearman correlation	CD8 T cells	Exhaustion	CD8 T cell exhaustion (Zheng et al.)	1.29964	0.0705941
CRC (Lee et al.)	10x Visium (fresh-frozen)	Spearman correlation	B cells	CE9	CE9 B cells	-1.56133	0.0211926
CRC (Lee et al.)	10x Visium (fresh-frozen)	Spearman correlation	B cells	CE10	CE10 B cells	-1.4701	0.040864
CRC (Lee et al.)	10x Visium (fresh-frozen)	Spearman correlation	CD8 T cells	CE9	CE9 CD8 T cells	-1.36119	0.0346849
CRC (Lee et al.)	10x Visium (fresh-frozen)	Spearman correlation	CD8 T cells	CE10	CE10 CD8 T cells	0.99774	0.455385
CRC (Lee et al.)	10x Visium (fresh-frozen)	Spearman correlation	CD4 T cells	CE9	CE9 CD4 T cells	-2.46725	0.00010012
CRC (Lee et al.)	10x Visium (fresh-frozen)	Spearman correlation	CD4 T cells	CE10	CE10 CD4 T cells	2.72459	0.0769231
CRC (Lee et al.)	10x Visium (fresh-frozen)	Spearman correlation	Monocytes and Macrophages	CE9	CE9 Monocytes and Macrophages	-2.1811	0.00010017
CRC (Lee et al.)	10x Visium (fresh-frozen)	Spearman correlation	Monocytes and Macrophages	CE10	CE10 Monocytes and Macrophages	2.26887	0.0833333
CRC (Lee et al.)	10x Visium (fresh-frozen)	Spearman correlation	PCs	CE9	CE9 PCs	1.06278	0.414335
CRC (Lee et al.)	10x Visium (fresh-frozen)	Spearman correlation	PCs	CE10	CE10 PCs	1.14168	0.296437
Melanoma (Tirosh et al.)	Legacy ST (slide 1, Thrane et al.)	Euclidean distance	CD4 T cells	Exhaustion	CD4 T cell exhaustion (Zheng et al.)	-1.10712	0.25753
Melanoma (Tirosh et al.)	Legacy ST (slide 1, Thrane et al.)	Euclidean distance	CD8 T cells	Exhaustion	CD8 T cell exhaustion (Zheng et al.)	2.1787	0.00016835
Melanoma (Tirosh et al.)	Legacy ST (slide 1, Thrane et al.)	Euclidean distance	B cells	CE9	CE9 B cells	1.28615	0.110648
Melanoma (Tirosh et al.)	Legacy ST (slide 1, Thrane et al.)	Euclidean distance	B cells	CE10	CE10 B cells	2.32249	0.000257865
Melanoma (Tirosh et al.)	Legacy ST (slide 1, Thrane et al.)	Euclidean distance	CD8 T cells	CE9	CE9 CD8 T cells	2.00458	0.000165017
Melanoma (Tirosh et al.)	Legacy ST (slide 1, Thrane et al.)	Euclidean distance	CD8 T cells	CE10	CE10 CD8 T cells	1.1932	0.13747
Melanoma (Tirosh et al.)	Legacy ST (slide 1, Thrane et al.)	Euclidean distance	CD4 T cells	CE9	CE9 CD4 T cells	-1.27188	0.0204809
Melanoma (Tirosh et al.)	Legacy ST (slide 1, Thrane et al.)	Euclidean distance	CD4 T cells	CE10	CE10 CD4 T cells	2.36732	0.000307125
Melanoma (Tirosh et al.)	Legacy ST (slide 1, Thrane et al.)	Euclidean distance	Monocytes and Macrophages	CE9	CE9 Monocytes and Macrophages	-1.83307	0.000475059
Melanoma (Tirosh et al.)	Legacy ST (slide 1, Thrane et al.)	Euclidean distance	Monocytes and Macrophages	CE10	CE10 Monocytes and Macrophages	2.28046	0.00012875
Melanoma (Tirosh et al.)	Legacy ST (slide 2, Thrane et al.)	Euclidean distance	CD4 T cells	Exhaustion	CD4 T cell exhaustion (Zheng et al.)	NA	NA
Melanoma (Tirosh et al.)	Legacy ST (slide 2, Thrane et al.)	Euclidean distance	CD8 T cells	Exhaustion	CD8 T cell exhaustion (Zheng et al.)	1.98962	0.000151286
Melanoma (Tirosh et al.)	Legacy ST (slide 2, Thrane et al.)	Euclidean distance	B cells	CE9	CE9 B cells	NA	NA
Melanoma (Tirosh et al.)	Legacy ST (slide 2, Thrane et al.)	Euclidean distance	B cells	CE10	CE10 B cells	NA	NA
Melanoma (Tirosh et al.)	Legacy ST (slide 2, Thrane et al.)	Euclidean distance	CD8 T cells	CE9	CE9 CD8 T cells	1.60335	0.000731315
Melanoma (Tirosh et al.)	Legacy ST (slide 2, Thrane et al.)	Euclidean distance	CD8 T cells	CE10	CE10 CD8 T cells	-1.70578	0.000929656
Melanoma (Tirosh et al.)	Legacy ST (slide 2, Thrane et al.)	Euclidean distance	CD4 T cells	CE9	CE9 CD4 T cells	NA	NA
Melanoma (Tirosh et al.)	Legacy ST (slide 2, Thrane et al.)	Euclidean distance	CD4 T cells	CE10	CE10 CD4 T cells	NA	NA
Melanoma (Tirosh et al.)	Legacy ST (slide 2, Thrane et al.)	Euclidean distance	Monocytes and Macrophages	CE9	CE9 Monocytes and Macrophages	-1.64093	0.000183722
Melanoma (Tirosh et al.)	Legacy ST (slide 2, Thrane et al.)	Euclidean distance	Monocytes and Macrophages	CE10	CE10 Monocytes and Macrophages	2.30498	0.000216779
ER+HER2+ BRCA (Wu et al.)	10x Visium (fresh-frozen)	Euclidean distance	CD4 T cells	Exhaustion	CD4 T cell exhaustion (Zheng et al.)	NA	NA
ER+HER2+ BRCA (Wu et al.)	10x Visium (fresh-frozen)	Euclidean distance	CD8 T cells	Exhaustion	CD8 T cell exhaustion (Zheng et al.)	NA	NA
ER+HER2+ BRCA (Wu et al.)	10x Visium (fresh-frozen)	Euclidean distance	B cells	CE9	CE9 B cells	NA	NA
ER+HER2+ BRCA (Wu et al.)	10x Visium (fresh-frozen)	Euclidean distance	B cells	CE10	CE10 B cells	NA	NA
ER+HER2+ BRCA (Wu et al.)	10x Visium (fresh-frozen)	Euclidean distance	CD8 T cells	CE9	CE9 CD8 T cells	NA	NA
ER+HER2+ BRCA (Wu et al.)	10x Visium (fresh-frozen)	Euclidean distance	CD8 T cells	CE10	CE10 CD8 T cells	NA	NA
ER+HER2+ BRCA (Wu et al.)	10x Visium (fresh-frozen)	Euclidean distance	CD4 T cells	CE9	CE9 CD4 T cells	NA	NA
ER+HER2+ BRCA (Wu et al.)	10x Visium (fresh-frozen)	Euclidean distance	CD4 T cells	CE10	CE10 CD4 T cells	NA	NA
ER+HER2+ BRCA (Wu et al.)	10x Visium (fresh-frozen)	Euclidean distance	Monocytes and Macrophages	CE9	CE9 Monocytes and Macrophages	-2.76377	0.000269469
ER+HER2+ BRCA (Wu et al.)	10x Visium (fresh-frozen)	Euclidean distance	Monocytes and Macrophages	CE10	CE10 Monocytes and Macrophages	2.66958	0.000160643
HER2+ BRCA (Wu et al.)	10x Visium (FFPE)	Euclidean distance	CD4 T cells	Exhaustion	CD4 T cell exhaustion (Zheng et al.)	NA	NA
HER2+ BRCA (Wu et al.)	10x Visium (FFPE)	Euclidean distance	CD8 T cells	Exhaustion	CD8 T cell exhaustion (Zheng et al.)	-1.49986	0.0113269
HER2+ BRCA (Wu et al.)	10x Visium (FFPE)	Euclidean distance	B cells	CE9	CE9 B cells	NA	NA
HER2+ BRCA (Wu et al.)	10x Visium (FFPE)	Euclidean distance	B cells	CE10	CE10 B cells	NA	NA
HER2+ BRCA (Wu et al.)	10x Visium (FFPE)	Euclidean distance	CD8 T cells	CE9	CE9 CD8 T cells	-1.88769	0.000353732
HER2+ BRCA (Wu et al.)	10x Visium (FFPE)	Euclidean distance	CD8 T cells	CE10	CE10 CD8 T cells	-2.77052	0.00035137
HER2+ BRCA (Wu et al.)	10x Visium (FFPE)	Euclidean distance	CD4 T cells	CE9	CE9 CD4 T cells	NA	NA
HER2+ BRCA (Wu et al.)	10x Visium (FFPE)	Euclidean distance	CD4 T cells	CE10	CE10 CD4 T cells	NA	NA
HER2+ BRCA (Wu et al.)	10x Visium (FFPE)	Euclidean distance	Monocytes and Macrophages	CE9	CE9 Monocytes and Macrophages	2.2776	0.000141084
HER2+ BRCA (Wu et al.)	10x Visium (FFPE)	Euclidean distance	Monocytes and Macrophages	CE10	CE10 Monocytes and Macrophages	-2.71528	0.000340599
HER2+ BRCA (Wu et al.)	10x Visium (FFPE)	Euclidean distance	PCs	CE9	CE9 PCs	NA	NA
HER2+ BRCA (Wu et al.)	10x Visium (FFPE)	Euclidean distance	PCs	CE10	CE10 PCs	NA	NA
TNBC BRCA (Wu et al.)	10x Visium (fresh-frozen)	Euclidean distance	CD4 T cells	Exhaustion	CD4 T cell exhaustion (Zheng et al.)	-1.76202	0.000252366
TNBC BRCA (Wu et al.)	10x Visium (fresh-frozen)	Euclidean distance	CD8 T cells	Exhaustion	CD8 T cell exhaustion (Zheng et al.)	-1.21753	0.14513
TNBC BRCA (Wu et al.)	10x Visium (fresh-frozen)	Euclidean distance	B cells	CE9	CE9 B cells	-2.26716	0.000147232
TNBC BRCA (Wu et al.)	10x Visium (fresh-frozen)	Euclidean distance	B cells	CE10	CE10 B cells	3.00567	0.000311624
TNBC BRCA (Wu et al.)	10x Visium (fresh-frozen)	Euclidean distance	CD8 T cells	CE9	CE9 CD8 T cells	1.70342	0.00027571
TNBC BRCA (Wu et al.)	10x Visium (fresh-frozen)	Euclidean distance	CD8 T cells	CE10	CE10 CD8 T cells	2.24373	0.000272851
TNBC BRCA (Wu et al.)	10x Visium (fresh-frozen)	Euclidean distance	CD4 T cells	CE9	CE9 CD4 T cells	-2.42223	0.000106293
TNBC BRCA (Wu et al.)	10x Visium (fresh-frozen)	Euclidean distance	CD4 T cells	CE10	CE10 CD4 T cells	3.74616	0.00176678
TNBC BRCA (Wu et al.)	10x Visium (fresh-frozen)	Euclidean distance	Monocytes and Macrophages	CE9	CE9 Monocytes and Macrophages	-2.30652	0.00050813
TNBC BRCA (Wu et al.)	10x Visium (fresh-frozen)	Euclidean distance	Monocytes and Macrophages	CE10	CE10 Monocytes and Macrophages	2.49907	0.000123001
TNBC BRCA (Wu et al.)	10x Visium (fresh-frozen)	Euclidean distance	PCs	CE9	CE9 PCs	-1.79733	0.000125565
TNBC BRCA (Wu et al.)	10x Visium (fresh-frozen)	Euclidean distance	PCs	CE10	CE10 PCs	1.09178	0.397844
CRC (Lee et al.)	10x Visium (fresh-frozen)	Euclidean distance	CD4 T cells	Exhaustion	CD4 T cell exhaustion (Zheng et al.)	-1.59944	0.00461924
CRC (Lee et al.)	10x Visium (fresh-frozen)	Euclidean distance	CD8 T cells	Exhaustion	CD8 T cell exhaustion (Zheng et al.)	NA	NA
CRC (Lee et al.)	10x Visium (fresh-frozen)	Euclidean distance	B cells	CE9	CE9 B cells	NA	NA
CRC (Lee et al.)	10x Visium (fresh-frozen)	Euclidean distance	B cells	CE10	CE10 B cells	NA	NA
CRC (Lee et al.)	10x Visium (fresh-frozen)	Euclidean distance	CD8 T cells	CE9	CE9 CD8 T cells	NA	NA
CRC (Lee et al.)	10x Visium (fresh-frozen)	Euclidean distance	CD8 T cells	CE10	CE10 CD8 T cells	NA	NA
CRC (Lee et al.)	10x Visium (fresh-frozen)	Euclidean distance	CD4 T cells	CE9	CE9 CD4 T cells	-2.20888	0.000108131
CRC (Lee et al.)	10x Visium (fresh-frozen)	Euclidean distance	CD4 T cells	CE10	CE10 CD4 T cells	2.96869	0.00126904
CRC (Lee et al.)	10x Visium (fresh-frozen)	Euclidean distance	Monocytes and Macrophages	CE9	CE9 Monocytes and Macrophages	-2.00553	0.000100878
CRC (Lee et al.)	10x Visium (fresh-frozen)	Euclidean distance	Monocytes and Macrophages	CE10	CE10 Monocytes and Macrophages	2.08165	0.00980392
CRC (Lee et al.)	10x Visium (fresh-frozen)	Euclidean distance	PCs	CE9	CE9 PCs	NA	NA
CRC (Lee et al.)	10x Visium (fresh-frozen)	Euclidean distance	PCs	CE10	CE10 PCs	NA	NA

## Sheet: Table S8
Supplementary Table 8. Data underlying mouse kidney analysis.
Data related to Figure 2g-i, Extended Data Figure 9, and Supplementary Figure 8.
aPreviously defined epithelial phenotypes (Ransick et al. 2019) related to Figure 2g-i, Extended Data Figure 9, and Supplementary Figure 8.
bOrdering was determined top-to-bottom (cortex to inner medulla) by manual analysis of the positioning of each epithelial cell state in the schematic from https://cello.shinyapps.io/kidneycellexplorer/, recreated in Figure 2g. For states present more than once, the ordering reflects the first occurence of the state top-to-bottom. Of note, states 12 and 14 were imputed with zero abundance and are …
cData plotted in the x-axis of Figure 2i (=16 minus the data in column F).
Cell type/state numbera	Epithelial cell statea	Epithelial type	Zone	Mean Euclidean distance to state 32 by CytoSPACE (base of inner medulla)	Ground truth ordering from state 19 to state 32b	Ground truth distance to state 32 (Fig. 2i)c
19	Nephron connecting tubule	Nephron	Cortex	33.0989	1	15
18	Distal convoluted tubule	Nephron	Cortex	30.8805	2	14
3,4	Segment 1 of proximal tubule	Nephron	Cortex	32.9762	2	14
17	Macula densa	Nephron	Cortex	26.9206	3	13
1	Podocytes (visceral epithelium)	Nephron	Cortex	43.9672	4	12
2	Parietal epithelium	Nephron	Cortex	33.8505	4	12
5,6	Segment 2 of proximal tubule	Nephron	Cortex	30.8023	5	11
16	Distal straight tubule of outer stripe of OM and cortex	Nephron	Cortex	23.1055	6	10
7,8	Segment 3 of proximal tubule	Nephron	Outer stripe	23.6317	7	9
9A	LOH thin descending limb of inner stripe of OM of cortical nephron	Nephron	Inner stripe	18.6495	8	8
9B	LOH thin descending limb of inner stripe of OM of juxtamedullary nephron	Nephron	Inner stripe	20.8949	8	8
15	Distal straight tubule of inner stripe of OM	Nephron	Inner stripe	16.187	9	7
10	Upper LOH thin descending limb of IM of juxtamedullary nephron	Nephron	Inner medulla	18.39	10	6
11	Lower LOH thin descending limb of IM of juxtamedullary nephron	Nephron	Inner medulla	17.2746	12	4
13	Lower LOH thin limb of IM of juxtamedullary nephron	Nephron	Inner medulla	7.42732	14	2
20	Principal-like cell of nephron connecting tubule	Ureteric	Cortex	33.6869	2	14
21	Intercalated type non-A non-B cell of nephron connecting tubule	Ureteric	Cortex	35.9703	3	13
22	Intercalated type A cell of nephron connecting tubule and cortical collecting duct	Ureteric	Cortex	28.4073	3	13
23	Principal-like cell of cortical collecting duct	Ureteric	Cortex	29.3226	5	11
24	Intercalated type B cell of cortical collecting duct	Ureteric	Cortex	32.731	5	11
25	Intercalated type A cell of OM collecting duct	Ureteric	Outer stripe	31.3516	7	9
26	Principal cell of OM collecting duct	Ureteric	Inner stripe	16.0116	8	8
27	Intercalated type A cell of IM collecting duct	Ureteric	Inner medulla	20.0701	10	6
28	Principal cell of IM collecting duct type 1	Ureteric	Inner medulla	12.6533	11	5
29	Principal cell of IM collecting duct type 2	Ureteric	Inner medulla	11.0026	11	5
30	Principal-like cell of deep IM collecting duct type 1	Ureteric	Inner medulla	14.1884	13	3
31	Cell of deep IM collecting duct type 2	Ureteric	Inner medulla	13.323	13	3
32	Deep medullary epithelium of pelvis	Ureteric	Inner medulla	8.86796	15	1

## Sheet: Table S9
Supplementary Table 9. Data underlying T cell state analysis of MERSCOPE data.
Left table: Data underlying Figure 2k.
Right table: Data underlying Extended Data Figure 10i.
Gene sets for T cell states and corresponding known tumor enrichment ranks were obtained from Zheng et al. (Science 2021, Table S3).
Lower rank indicates enrichment in adjacent normal tissue; higher rank indicates enrichment in tumor tissue.
Known tumor enrichment rank	CD4 T cell state	scRNA-seq mapped to MERSCOPE by CytoSPACE	MERSCOPE		Known tumor enrichment rank	CD8 T cell state	scRNA-seq mapped to MERSCOPE by CytoSPACE	MERSCOPE
		NES	NES				NES	NES
1	Temra	-1.19535	0.849012		1	KIR+EOMES+ NK-like	-1.35102	-1.65055
2	CREM+ Tm	-1.92363	-1.20207		2	IL7R+ Tm	-2.12064	-1.20577
3	TNF+	0.871326	0.862762		3	Temra	1.16346	0.760363
4	AREG+ Tm	-2.46933	-1.55953		4	Tc17	-1.50656	-0.946761
5	CCL5+ Tm	-1.96299	-0.892699		5	KIR+TXK+ NK-like	0.983663	1.26238
6	Tn	-2.22096	-1.411		6	ZNF683+CXCR6- Tm	1.5517	1.021
7	CCR6+ Th17	-2.02576	-1.17886		7	Tn	-2.24457	-2.01195
8	ADSL+ Tn	-1.75786	-1.63135		8	ZNF683+CXCR6+ Trm	1.79324	1.12921
9	CXCR5+ Tfh	-2.01414	-1.8057		9	GZMK+ early Tem	-1.75662	-1.72836
10	CAPG+CREM- Tm	0.886306	1.08824		10	TCF7+ Tex	1.091	-1.50058
11	IL26+ Th17	-1.39247	-1.02252		11	GZMK+ Tem	1.48911	-1.37792
12	TIMP1+ Tm	0.891093	-1.03296		12	NME1+	1.68084	1.75905
13	GZMK+ Tem	0.838882	0.964364		13	GZMK+ Tex	1.84309	1.1474
14	IL21+ Tfh	0.943832	0.65633		14	OXPHOS- Tex	1.44319	1.24737
15	NME1+CCR4+	1.5722	-1.29328		15	Terminal Tex	1.98379	1.91158
16	CAPG+ Tm	1.21357	-1.04129		16	ISG+	1.40501	0.701924
17	TNFRSF9- Treg	1.59455	0.733538
18	S1PR1+ Treg	1.20078	-1.23488
19	NME1+CCR4-	1.64222	1.21837
20	TNFRSF9+ Treg	1.88873	1.53935
21	IFNG+ Th	1.59715	1.78827
22	ISG+ Th	1.00259	-1.02949
23	ISG+ Treg	1.75261	1.20415
